# Supplementary material for: Predictions from algorithmic modeling result in better decisions than from data modeling for soybean iron deficiency chlorosis
Source: PLoS One. 2021 Jul 9;16(7):e0240948. doi: 10.1371/journal.pone.0240948 (PMC8270216; doi:10.1371/journal.pone.0240948)
Supplement: S1 File — (R) [file pone.0240948.s001.R]

#housekeeping
rm(list=ls())
options(max.print=1000000)

# to calculate IDC heritability

#################################################################
##                    Installing R packages                    ##
##                      A smart function                       ##
#################################################################

check.packages <- function(pkg){
  new.pkg <- pkg[!(pkg%in%installed.packages()[,"Package"])]
  if (length(new.pkg))
    install.packages(new.pkg, dependencies = TRUE)
  sapply(pkg, require, character.only = TRUE)
}
packages<-c("tidyverse","psych", "lme4")
check.packages(packages)

library(tidyverse)
library(psych)# use "harmonic.mean" function from library psych to calculate the harmonic mean of the reps
library(lme4)
#setwd("C:/Users/")
setwd("/Users//")


###################################################################
# obtain observed idc scores for the checks
# These will be used to obtain predicted values of block effects
###################################################################

# set working directory
setwd("~/Box/Manuscripts/Soy/2_paper_ISU/For submission/for PLOS One submission/MS 2/re_submitted supplementaldata and R codes")

# read in the data
idc_cks=read.csv("S01.csv"); (dim(idc_cks))
# there are 20606 observations with IDC scores for the checks
length(unique(idc_cks$Block)) # 3499 blocks  
# Some checks have no scores in some blocks
length(unique(idc_cks$Line)) # 640 check genotypes

model_for_IDC_cks = lmer(obs_IDC_score ~ Line  + (1|Block),
                         data= idc_cks, REML = T)
####################################################################
# obtain predictions of random block effects based on check scores
####################################################################
random_effect_blocks=as.data.frame(ranef(model_for_IDC_cks))
length(unique(random_effect_blocks$grp))
# number of predicted block effects = 3499
random_effect_blocks$Block <- random_effect_blocks$grp
random_effect_blocks <- random_effect_blocks[c("Block","condval")]
random_effect_blocks$blk_effect <- random_effect_blocks$.condval
########################################################
# merge the block effects into the data set 
# consisting of 4171 observed idc scores for
# 1000 lines that had been retained based on
# predicted genotypic values for other agronomic traits
########################################################0

idc4YearsSel=read.csv("S02.csv");
dim(idc4YearsSel)
head(idc4YearsSel)
# 4171 records with idc scores for the 1000 selected lines
length(unique(idc4YearsSel$Line))  # 1000
nobspergeno_sel=
  nrow(idc4YearsSel)/length(unique(idc4YearsSel$Line))
nobspergeno_sel # 4.171

# please notice that block effects already added to the S02.csv
merge(idc4YearsSel,random_effect_blocks, by=c("Block"),all.x = TRUE )
# write.csv(idc4YearsSel, file= "S02.csv")

###################################################
# estimate variance components for use in 
# estimating reliability in 1000 selected entries
##################################################

model = lmer(obs_IDC_score ~ (1|Line) + blk_effect,
              data = idc4YearsSel, 
              REML = T)
#model
variance_model=data.frame(summary(model)$varcor)
variance_model

# create a number of obs table for Model
replicate_table_model=
  table(idc4YearsSel$Line)%>%data.frame()
head(replicate_table_model)
(harmonic_mean_reps= harmonic.mean(replicate_table_model$Freq))
# harmonic mean =2.455

############################################################
#               calculate reliabiliy          #
############################################################

(reliability_model_arithmetic_mean=
   variance_model[1,4]/(variance_model[1,4] +
                           variance_model[2,4]/nobspergeno_sel))
# reliability by avg nobs: 0.7674872
(reliability_model_Harmonic_mean=
    variance_model[1,4]/(variance_model[1,4] +
                            variance_model[2,4]/harmonic_mean_reps))
# reliability by harmonic nobs: 0.660

print(paste0("The reliability for all entries using avg number of obs per genotype is: ",
             round( reliability_model_arithmetic_mean,4)))

print(paste0("The reliability for all entries using the Harmonic mean per genotype is: ",
             round( reliability_model_Harmonic_mean,4)))


#######################################################
# Evaluate residuals from general linear mixed model
# of IDC evaluated as ordinal scores
#######################################################


# calculate the residual from model applied to only the experimental lines
residuals_model=as.data.frame(resid(model))
class(residuals_model)
names(residuals_model)="residuals_exp_lines"

hist(residuals_model$residuals_exp_lines, col = "blue",
     main = "Histogram of residuals from 
     a general linear mixed model of IDC evaluated 
     as ordinal scores on experimental lines ",
     xlab = "residuals_exp_lines", ylab = "Frequency", prob=T)
lines(density(residuals_model$residuals_exp_lines, bw=0.8), col="red", lwd=4)

qqnorm(residuals_model$residuals_exp_lines,
       main = "Normal QQ plot of residuals from 
       a general linear mixed model of IDC evaluated 
     as ordinal scores on experimental lines ",
       col="blue")
qqline(residuals_model$residuals_exp_lines, col="red", lwd=2)
