# Supplementary material for: Predictions from algorithmic modeling result in better decisions than from data modeling for soybean iron deficiency chlorosis
Source: PLoS One. 2021 Jul 9;16(7):e0240948. doi: 10.1371/journal.pone.0240948 (PMC8270216; doi:10.1371/journal.pone.0240948)
Supplement: S2 File — (R) [file pone.0240948.s002.R]

# rrBLUP to calculate the correlation and the other 5 metrics 

library(psych); library(e1071); library(caret); 
library(rrBLUP)
setwd("~/Box/Manuscripts/Soy/2_paper_ISU/For submission/for PLOS One submission/MS 2")

# set the working directory
# filePath_name = "~/Box/Manuscripts/Soy/2_paper_ISU/R_codes/R_code_for_supllementalMaterials -PLOS One/IDC_data_for_MS2_PLOSOne.csv"
# filePath_name = "~/Box/Manuscripts/Soy/2_paper_ISU/For submission/for PLOS One submission/MS 2/idc_geno_phenos_with_BLUP_Beavis_1000lines.csv"
filePath_name = "~/Box/Manuscripts/Soy/2_paper_ISU/For submission/for PLOS One submission/MS 2/re_submitted supplementaldata and R codes/S03.csv"

# Read in the IDC  data
d1000Raw=read.csv(filePath_name)
dim(d1000Raw)
d1000Raw[1:3, 1:6]
d1000Raw_BLUP=d1000Raw[, grep("blup|Marker", names(d1000Raw), ignore.case = T)]
d1000Raw_BLUP[1:3, 1:6]
hist(d1000Raw$IDC_BLUP, col="blue")

N_folder=10
set.seed(300) # repeat 1 seed=200, repeated 2 seed =100, repeat 3, seed=300
# IDC_numeric_raw= d1000Raw_sub$IDC_rawT
set.seed(300); shuffled=d1000Raw[ sample(1000,1000),]
shuffled$BLUP_IDC= as.numeric(as.character(shuffled$IDC_BLUP))
#dim(shuffled)
accuracyList_rrBLUP_Raw=rep(0, N_folder)
sum_confusion_matrix_rrBLUP= data.frame()
seed_number=2021
for (i in 1:N_folder) {
  print(paste0("You have finished: ", i, " of the ", N_folder, " cross-validation"))
  # These indices indicate the interval of the test set
  if (i<N_folder) {
    indices <- (((i-1) * round((1/N_folder)*nrow(shuffled))) + 1):((i*round((1/N_folder) * nrow(shuffled))))
  } else{
    indices <- (((i-1) * round((1/N_folder)*nrow(shuffled))) + 1):nrow(shuffled)
  }
  # Exclude them from the train set
  train <- shuffled[-indices,]
  #  train[1:3, 1:10]
  #table(train$IDC_cat)
  
  
   IDC_blup=train$BLUP_IDC # class either 1 or 0
  train_X = train[, grep("marker", names(train), ignore.case = T)]
  
  # rrBLUP.model_1000lines = mixed.solve(IDC_score, Z=as.matrix(train[,-1]), K=NULL, SE = FALSE, return.Hinv=FALSE)
  set.seed(seed_number + i);rrBLUP.model_1000lines = mixed.solve(IDC_blup, Z=as.matrix(train_X), K=NULL, SE = FALSE, return.Hinv=FALSE)
  
  YLD = rrBLUP.model_1000lines$u
  beta=rrBLUP.model_1000lines$beta
  
  e = as.matrix(YLD)
  test <- shuffled[indices,]
  #test[1:3, 1:4]
  # test_X=subset(test, select = -IDC_rawT)
  test_X = test[, grep("marker", names(test), ignore.case = T)]
  
  
  # IDC1000_X = d1000Raw_sub[, grep("marker", names(d1000Raw_sub), ignore.case = T)]
  pred_by_rrBLUP= as.matrix(test_X) %*% e #  + yield_answer$beta
  pred_IDC_by_rrBLUP=pred_by_rrBLUP[,1] + as.vector( beta)
  hist(pred_IDC_by_rrBLUP, col = "red")
  summary(pred_IDC_by_rrBLUP)
  # pred_IDC_class_by_rrBLUP = ifelse(pred_IDC_by_rrBLUP>0.5, 1, 0) # by probability to change into 1 or 0 class
  pred_IDC_class_by_rrBLUP = ifelse(pred_IDC_by_rrBLUP<4.00001, 1, 0) # by probability to change into 1 or 0 class
    test$class_by_blup =as.factor(as.character( ifelse(test$BLUP_IDC<4.001, 1, 0)))
  confus_result_tem=confusionMatrix(as.factor(as.character( test$class_by_blup)),as.factor(as.character( pred_IDC_class_by_rrBLUP)))
  
  (specificy_rrblup_temp = confus_result_tem$byClass[2])
  (Precision_rrblup_temp = confus_result_tem$byClass[5])
  (sensitivity_rrBLUP_temp = confus_result_tem$byClass[1])
  (overall_acc_by_class_rrBLUP_temp = confus_result_tem$byClass[11])
  
  
  (cor11=cor(pred_IDC_by_rrBLUP, test$BLUP_IDC))
  accuracyList_rrBLUP_Raw[i]=cor11

  
  # Calculate the ROC and AUC 
  # calculate the residuals 
  #residuals_rrBLUP_temp = test$IDC_score - pred_IDC_by_rrBLUP
  # df_rrBLUP_df = data.frame(resids= residuals_rrBLUP_temp, ICD.score=test$IDC_class)
  
  #logistic_forProbability_rrBLUP = glm(ICD.score~ resids, data = df_rrBLUP_df, family = "binomial")  
  # prob_rrBLUP_temp = logistic_forProbability_rrBLUP$fitted.values
  #   min_temp =min(residuals_rrBLUP_temp)
  # max_temp = max(residuals_rrBLUP_temp)
  # residuals_rrBLUP_temp_df = data.frame(residuals_rrBLUP_temp)
  # prob_rrBLUP_temp=apply(residuals_rrBLUP_temp_df, 1, function(x) (x- min_temp)/(max_temp - min_temp))
  
  print(paste0( "Speci, sens,  precision,decision accuracy, overal_by_cor are ", round(specificy_rrblup_temp, 4), ", ", round(sensitivity_rrBLUP_temp,4), ", ",round(Precision_rrblup_temp, 4), ",", round(overall_acc_by_class_rrBLUP_temp,4), ", ",round(cor11,4), " respectively"  ))
  
  if(nrow(sum_confusion_matrix_rrBLUP)==0){
    sum_confusion_matrix_rrBLUP= as.data.frame(confus_result_tem$byClass)
  }else{
    sum_confusion_matrix_rrBLUP=cbind(sum_confusion_matrix_rrBLUP, as.data.frame(confus_result_tem$byClass))
    
  }
  
  
}

(file_names_results_rrBLUP= paste0("Results_of_10_fold_CV_rrBLUP_by_BLUP_", gsub(" |:","_",as.character( Sys.time())), ".csv"))
names(sum_confusion_matrix_rrBLUP)= c("fold1", "fold2","fold3","fold4","fold5","fold6","fold7","fold8","fold9","fold10")
dim(sum_confusion_matrix_rrBLUP)
sum_confusion_matrix_rrBLUP= rbind(sum_confusion_matrix_rrBLUP, cor_accuracy= accuracyList_rrBLUP_Raw)


sum_confusion_matrix_rrBLUP$means= apply(sum_confusion_matrix_rrBLUP, 1, mean)
sum_confusion_matrix_rrBLUP$sds= apply(sum_confusion_matrix_rrBLUP, 1, sd)
sum_confusion_matrix_rrBLUP=round(sum_confusion_matrix_rrBLUP, 4)
sum_confusion_matrix_rrBLUP$metrics=rownames(sum_confusion_matrix_rrBLUP)

sum_confusion_matrix_rrBLUP=sum_confusion_matrix_rrBLUP[sum_confusion_matrix_rrBLUP$metrics%in%c("Sensitivity", "Specificity", "Precision", "Balanced Accuracy", "cor_accuracy"),]
sum_confusion_matrix_rrBLUP=sum_confusion_matrix_rrBLUP[,  c("metrics","fold1",  "fold2",  "fold3",  "fold4",  "fold5",  "fold6",  "fold7",  "fold8", 
                                 "fold9", "fold10",  "means",    "sds")]


write.csv(sum_confusion_matrix_rrBLUP, file_names_results_rrBLUP, row.names = F)


getwd()
