# Supplementary material for: Predictions from algorithmic modeling result in better decisions than from data modeling for soybean iron deficiency chlorosis
Source: PLoS One. 2021 Jul 9;16(7):e0240948. doi: 10.1371/journal.pone.0240948 (PMC8270216; doi:10.1371/journal.pone.0240948)
Supplement: S5 File — (R) [file pone.0240948.s005.R]

# use ridge glmnet
if(!require("ridge")){install.packages("ridge", dependencies = T); library("ridge")}

library(ridge); library(rrBLUP); library(caret); library(glmnet)
library(ISLR); library(ROCR)

# Penalized Logistic Regression Essentials in R: Ridge, Lasso and Elastic Net
# the link: http://www.sthda.com/english/articles/36-classification-methods-essentials/149-penalized-logistic-regression-essentials-in-r-ridge-lasso-and-elastic-net/

data(GenBin)
dim(GenBin)
head(GenBin)
str(as.data.frame(GenBin))
mod <- logisticRidge(Phenotypes ~ ., data = as.data.frame(GenBin))
summary(mod)


# logisticRidge(formula, data, lambda = "automatic", nPCs = NULL, scaling = c("corrForm", "scale", "none"), ...)


#fileNameandPath="D:/one_drive_Zhanyou_homePC/OneDrive/PH.D related Documents/Dissertation/Simulated IDC1000linesBy1200SNPs_M.csv"
# d1000_Manual=read.csv(fileNameandPath)
d1000_Manual= read.csv("~/OneDrive/PH.D related Documents/Dissertation/Simulated IDC1000linesBy1200SNPs_M.csv")
d1000_Manual[1:3, 1:10]
dim(d1000_Manual)
N_folder=10
set.seed(300) # repeat 1 seed=200, repeated 2 seed =100, repeat 3, seed=300
# IDC_numeric_raw= d1000Raw_sub$IDC_rawT
set.seed(300); shuffled=d1000_Manual[ sample(1000,1000),]
shuffled$IDC_score = as.factor(as.character(shuffled$IDC_score))

d1000_class= d1000_Manual[, grep("class|Marker", names(d1000_Manual))]
dim(d1000_class)
d1000_class[1:4, 1:10]
#dim(shuffled)
accuracyList_rrBLUP_Raw=rep(0, N_folder)


N_folder=10
set.seed(300);shuffled=d1000_class[ sample(1000,1000),]
#shuffled= shuffled[, 1:300]
dim(shuffled)

# shuffled$IDC_class = as.factor(shuffled$IDC_class)
shuffled$IDC_class = shuffled$IDC_class
dim(shuffled)
accuracyList=rep(0, N_folder)
cor_llist=rep(0, N_folder)
AUC_llist=rep(0, N_folder)

sum2_d3_total=data.frame()
sum2_d4_total=data.frame()
#shuffled$IDC_class= as.factor(as.character(shuffled$IDC_class))
for (i in 1:N_folder) {
  # These indices indicate the interval of the test set
  if (i<N_folder) {
    indices <- (((i-1) * round((1/N_folder)*nrow(shuffled))) + 1):((i*round((1/N_folder) * nrow(shuffled))))
  } else{
    indices <- (((i-1) * round((1/N_folder)*nrow(shuffled))) + 1):nrow(shuffled)
  }
  # Exclude them from the train set
  train <- shuffled[-indices,]
  #table(train$IDC_cat)
  X1 = model.matrix(IDC_class ~., train[1:ncol(train)])[,2:ncol(train)]
  y1= train$IDC_class
  # logistic.model = glm(IDC_class~., data=train, family = "binomial", control = list(maxit = 50))
  
  # logistic.model = logisticRidge(IDC_class~., data=train, lambda = "automatic")
  
  # alpha: the elasticnet mixing parameter. Allowed values include:
  # "1": for lasso regression
  # "0": for ridge regression
  # a value between 0 and 1 (say 0.3) for elastic net regression.
  
 set.seed(10172020); cv.lasso1= cv.glmnet(X1, y1, alpha=0, family="binomial")
 set.seed(10172020); logistic.model.Lasso1 = glmnet(X1, y1, alpha=0, family = "binomial", lambda= cv.lasso1$lambda.min)
  
  
  test <- shuffled[indices,]; dim(test)
  X1.test1= model.matrix(IDC_class ~., test[1:ncol(test)])[,2:ncol(test)]
  
    
  
  pred_by_logistic=predict(logistic.model.Lasso1,newx = X1.test1, type = "response") # "response" return probability
  
  # draw ROC and calculate the AUC
  pred_for_ROC_Logistic =ROCR::prediction(pred_by_logistic, test$IDC_class)
  evaluation_Logistic = performance(pred_for_ROC_Logistic, "acc")
  plot(evaluation_Logistic)
  evaluation_Logistic_for_ROC = performance(pred_for_ROC_Logistic, "tpr", "fpr",
                                            xlab="FPR", ylab="TPR")
  
  plot(evaluation_Logistic_for_ROC, colorize=T)
  abline(a=0, b=1)
  # Calculate the Area Under Curve
  auc_Logistic_temp = performance(pred_for_ROC_Logistic, "auc")
  auc_Logistic_temp = unlist(slot(auc_Logistic_temp, "y.values"))
  auc_Logistic_temp= round(auc_Logistic_temp,4)
  AUC_llist[i]=auc_Logistic_temp
  print(paste0("The AUC is of Logistic regression: ",i, " and ", auc_Logistic_temp))
  
  
  
  predict.class=ifelse(pred_by_logistic>0.5, 1,0)
  predict.class= as.factor(as.character(predict.class))
  test$IDC_class= as.factor(as.character(test$IDC_class))
  cor_llist[i]= cor(as.numeric(as.character(test$IDC_class)), as.numeric(as.character( predict.class)))
  
  sum2= confusionMatrix(test$IDC_class, predict.class)
  
  sum2_d3=data.frame(sum2[[3]])
  sum2_d4=data.frame( sum2[[4]] )
  
  
  
  if (i==1){
    sum2_d3_total =sum2_d3
    sum2_d4_total=sum2_d4
  }else{
    sum2_d3_total = cbind(sum2_d3_total, sum2_d3)
    sum2_d4_total = cbind(sum2_d4_total, sum2_d4)
  }
  accuracy=mean(test$IDC_class ==predict.class)
  accuracyList[i]=accuracy
  print(accuracy)
  
}
print(accuracyList)
print(mean(accuracyList))
cor_llist
mean(cor_llist)
AUC_llist
mean(AUC_llist)
#plot(test$IDC_class, pp)
#sum2_d3_total
apply(sum2_d3_total, 2, function(x){round(x,4)})
#sum2_d4_total
sum2_d4_total=apply(sum2_d4_total, 2, function(x){round(x, 4)})
sum2_d4_total
getwd()
#write.csv(sum2_d4_total, "~/Box/Manuscripts/Soy/2_paper_ISU/R_codes/Results_from_glmnet_penalized_logistic_regression.csv", row.names = F)
