# Supplementary material for: Predictions from algorithmic modeling result in better decisions than from data modeling for soybean iron deficiency chlorosis
Source: PLoS One. 2021 Jul 9;16(7):e0240948. doi: 10.1371/journal.pone.0240948 (PMC8270216; doi:10.1371/journal.pone.0240948)
Supplement: S6 File — (R) [file pone.0240948.s006.R]

# setwd("D:/one_drive_Zhanyou_homePC/OneDrive/PH.D related Documents/Dissertation/2_paper_ISU")
 # setwd("~/OneDrive/PH.D related Documents/Dissertation/2_paper_ISU/")
setwd("~/Box/Manuscripts/Soy/2_paper_ISU/R_codes/R_code_for_supllementalMaterials -PLOS One/draw_figures_for_2nd_paper_Fig5")
AUC_Accuracy_Data= read.csv("for cruskals and t-test_paper2_VIP_format_long_with_RF_PLR_NEW.csv")

# change rrBLUP to RR
AUC_Accuracy_Data$Models[AUC_Accuracy_Data$Models=="rrBLUP"]="RR"

head(AUC_Accuracy_Data)
dim(AUC_Accuracy_Data)
table(AUC_Accuracy_Data$Models)
AUC_Accuracy_Data= AUC_Accuracy_Data[!AUC_Accuracy_Data$Models%in%c("Precision_SVM", "Sensitivity_RF", "Specificity_SVM"),]
dim(AUC_Accuracy_Data)

table(AUC_Accuracy_Data$EP)
library(agricolae)
print(kruskal(AUC_Accuracy_Data$Values, AUC_Accuracy_Data$Models))
AUCs= AUC_Accuracy_Data[AUC_Accuracy_Data$EP =="AUC",]
table(AUCs$Models)
accs= AUC_Accuracy_Data[AUC_Accuracy_Data$EP =="Accuracy",]
dim(accs)
print(kruskal(AUCs$Values, AUCs$Models))
print(kruskal(accs$Values, accs$Models))
table(accs$Models)


if(!require("ggpubr")){  install.packages("ggpubr", dependencies = T); library(ggpubr)}
my_comparisons= list(c("RR", "LR"), c("LR", "KNN") ,
                     c("RR", "KNN"), c("RR", "SVM"),
                     c("RR", "NB"),c("RR","BGLR"), c("RR", "ANN"),c("RR", "PLR"),
                     c("RR", "GBM"),c("RR", "RF"))


ggboxplot(AUCs, x= "Models", y = "Values", panel.labs =list(c("")),xlab = "",ylab = "AUC",
          fill =  "Models", 
          order = c("RR", "LR", "KNN","SVM","NB","BGLR","ANN","PLR", "GBM",  "RF"),
          font.label = list(size = 19, face = "bold", color ="red")) +
  stat_compare_means(comparisons =my_comparisons,method = "t.test",paired = F,size =5,
                     label.y =  c(0.825,0.63,0.87,0.92, 0.95, 0.98,1.02, 1.06, 1.1, 1.14 ))+
  theme(legend.position = "none") +
  stat_compare_means(label.y = 1.22, label.x = "LR", size=6) + 
  font("title", size = 14, color = "red", face = "bold.italic")+
  font("subtitle", size = 10, color = "black", face = "bold")+
  font("caption", size = 10, color = "orange")+
  font("xlab" , size = 18, color = "black", face = "bold")+
  rotate_x_text(angle = 20)+
  font("ylab", size = 12, color = "black", face = "bold")+
  font("xy.text", size = 13, color = "black", face = "bold")
