# Supplementary material for: Predictions from algorithmic modeling result in better decisions than from data modeling for soybean iron deficiency chlorosis
Source: PLoS One. 2021 Jul 9;16(7):e0240948. doi: 10.1371/journal.pone.0240948 (PMC8270216; doi:10.1371/journal.pone.0240948)
Supplement: S7 File — (R) [file pone.0240948.s007.R]

# PCA 3D
library(pca3d); library(rgl)
# read in the data from IDC 
# setwd("D:/one_drive_Zhanyou_homePC/OneDrive/PH.D related Documents/Dissertation/2_paper_ISU/")
# setwd("~/OneDrive/PH.D related Documents/Dissertation/2_paper_ISU")
setwd("~/Box/Manuscripts/Soy/2_paper_ISU/R_codes/R_code_for_supllementalMaterials -PLOS One/draw_figures_for_2nd_paper_Fig6")
IDC_Metrics_Data= read.csv("for 3D by Steven_w_PLR_BGLR.csv")
head(IDC_Metrics_Data)
IDC_Metrics_Data= IDC_Metrics_Data[,1:6]
pca.idc_steven <- prcomp(IDC_Metrics_Data[,-1], scale.=TRUE)
summary(pca.idc_steven)

# to show the shapes and labels
pca3d(pca.idc_steven, components = 1:3, bg = "gray", fancy =F, group = IDC_Metrics_Data[, 1], 
      show.group.labels =  T, axes.color= "black", new= F,show.axes=T,show.ellipses=F,show.centroids=F,
      show.shapes=T, show.plane =T, radius = 2.1, labels.col=10,show.shadows = F, legend=c( "right")
 )
axes3d(edges=c("x--", "y--", "z"), lwd=1, axes.len=1, labels=T)
grid3d("x")
grid3d("y")
grid3d("z")
legend(1, 8, legend=c("Line 1", "Line 2"),
       col=c("red", "blue"), lty=1:2, cex=0.8)

# to show the labels only 
pca3d(pca.idc_steven, components = 1:3, bg = "gray", fancy =F, group = IDC_Metrics_Data[, 1], 
      show.group.labels =  T, axes.color= "black", new= F,show.axes=T,show.ellipses=F,show.scale = F,
      show.shapes=F, show.plane =T, radius = 2, labels.col=10,show.shadows = F, legend=c( "right")
)
axes3d(edges=c("x--", "y--", "z"), lwd=1, axes.len=2, labels=T)
grid3d("x")
grid3d("y")
grid3d("z")
