# Supplementary material for: Predictions from algorithmic modeling result in better decisions than from data modeling for soybean iron deficiency chlorosis
Source: PLoS One. 2021 Jul 9;16(7):e0240948. doi: 10.1371/journal.pone.0240948 (PMC8270216; doi:10.1371/journal.pone.0240948)
Supplement: S8 File — (CSV) [file pone.0240948.s008.csv]

year	location	Env	REPNO	Block	Line	obs_IDC_score
2013	2	2013_0002	1	2013_0002_301_1	chk469	3
2013	2	2013_0002	1	2013_0002_301_1	chk473	2
2013	2	2013_0002	1	2013_0002_301_1	chk475	3
2013	2	2013_0002	1	2013_0002_302_1	chk473	3
2013	2	2013_0002	1	2013_0002_302_1	chk478	4
2013	2	2013_0002	1	2013_0002_303_1	chk478	4
2013	2	2013_0002	1	2013_0002_303_1	chk033	4
2013	2	2013_0002	1	2013_0002_303_1	chk492	2
2013	2	2013_0002	1	2013_0002_303_1	chk479	4
2013	2	2013_0002	2	2013_0002_708_2	chk481	2
2013	2	2013_0002	1	2013_0002_708_1	chk481	2
2013	2	2013_0002	2	2013_0002_708_2	chk138	4
2013	2	2013_0002	2	2013_0002_708_2	chk389	4
2013	2	2013_0002	1	2013_0002_708_1	chk389	2
2013	2	2013_0002	2	2013_0002_708_2	chk384	6
2013	2	2013_0002	1	2013_0002_708_1	chk384	7
2013	2	2013_0002	2	2013_0002_708_2	chk489	3
2013	2	2013_0002	1	2013_0002_708_1	chk489	3
2013	2	2013_0002	2	2013_0002_708_2	chk388	3
2013	2	2013_0002	2	2013_0002_710_2	chk035	2
2013	2	2013_0002	2	2013_0002_710_2	chk036	3
2013	2	2013_0002	1	2013_0002_710_1	chk036	2
2013	2	2013_0002	2	2013_0002_710_2	chk384	7
2013	2	2013_0002	1	2013_0002_710_1	chk384	4
2013	2	2013_0002	2	2013_0002_710_2	chk140	4
2013	2	2013_0002	1	2013_0002_710_1	chk140	3
2013	2	2013_0002	2	2013_0002_710_2	chk389	3
2013	2	2013_0002	1	2013_0002_710_1	chk389	4
2013	2	2013_0002	2	2013_0002_710_2	chk391	5
2013	2	2013_0002	2	2013_0002_710_2	chk390	4
2013	2	2013_0002	1	2013_0002_710_1	chk390	4
2013	2	2013_0002	1	2013_0002_A13_1	chk481	1
2013	2	2013_0002	1	2013_0002_A13_1	chk146	1
2013	2	2013_0002	1	2013_0002_A14_1	chk481	4
2013	2	2013_0002	1	2013_0002_A14_1	chk160	4
2013	2	2013_0002	1	2013_0002_A15_1	chk481	2
2013	2	2013_0002	1	2013_0002_A15_1	chk160	4
2013	2	2013_0002	1	2013_0002_A17_1	chk389	4
2013	2	2013_0002	1	2013_0002_A17_1	chk481	4
2013	2	2013_0002	1	2013_0002_A17_1	chk387	5
2013	2	2013_0002	1	2013_0002_C01_1	chk481	4
2013	2	2013_0002	1	2013_0002_C01_1	chk389	2
2013	2	2013_0002	1	2013_0002_C01_1	chk489	3
2013	2	2013_0002	1	2013_0002_C01_1	chk384	5
2013	2	2013_0002	1	2013_0002_C02_1	chk389	2
2013	2	2013_0002	1	2013_0002_C02_1	chk489	4
2013	2	2013_0002	1	2013_0002_C03_1	chk389	3
2013	2	2013_0002	1	2013_0002_C03_1	chk511	4
2013	2	2013_0002	1	2013_0002_C03_1	chk035	1
2013	2	2013_0002	1	2013_0002_R01_1	chk469	3
2013	2	2013_0002	1	2013_0002_R01_1	chk473	1
2013	2	2013_0002	1	2013_0002_R01_1	chk474	3
2013	2	2013_0002	1	2013_0002_R01_1	chk478	1
2013	2	2013_0002	1	2013_0002_R02_1	chk473	2
2013	2	2013_0002	1	2013_0002_R02_1	chk478	4
2013	2	2013_0002	1	2013_0002_R02_1	chk492	3
2013	2	2013_0002	1	2013_0002_R03_1	chk473	2
2013	2	2013_0002	1	2013_0002_R03_1	chk478	5
2013	2	2013_0002	2	2013_0002_700_2	chk142	5
2013	2	2013_0002	1	2013_0002_700_1	chk142	3
2013	2	2013_0002	2	2013_0002_700_2	chk037	4
2013	2	2013_0002	1	2013_0002_700_1	chk037	2
2013	2	2013_0002	2	2013_0002_700_2	chk143	1
2013	2	2013_0002	1	2013_0002_700_1	chk143	4
2013	2	2013_0002	2	2013_0002_700_2	chk477	4
2013	2	2013_0002	1	2013_0002_700_1	chk477	4
2013	2	2013_0002	2	2013_0002_700_2	chk138	1
2013	2	2013_0002	1	2013_0002_700_1	chk138	2
2013	2	2013_0002	1	2013_0002_709_1	chk393	2
2013	2	2013_0002	1	2013_0002_709_1	chk390	2
2013	2	2013_0002	1	2013_0002_709_1	chk488	4
2013	2	2013_0002	2	2013_0002_Y01_2	chk142	5
2013	2	2013_0002	1	2013_0002_Y01_1	chk142	2
2013	2	2013_0002	2	2013_0002_Y01_2	chk037	4
2013	2	2013_0002	1	2013_0002_Y01_1	chk037	2
2013	2	2013_0002	2	2013_0002_Y01_2	chk143	5
2013	2	2013_0002	1	2013_0002_Y01_1	chk143	2
2013	2	2013_0002	2	2013_0002_Y01_2	chk477	4
2013	2	2013_0002	1	2013_0002_Y01_1	chk477	5
2013	2	2013_0002	2	2013_0002_Y02_2	chk142	4
2013	2	2013_0002	2	2013_0002_Y02_2	chk037	3
2013	2	2013_0002	2	2013_0002_Y02_2	chk143	4
2013	2	2013_0002	1	2013_0002_Y02_1	chk477	5
2013	2	2013_0002	2	2013_0002_Y03_2	chk142	2
2013	2	2013_0002	1	2013_0002_Y03_1	chk142	4
2013	2	2013_0002	1	2013_0002_Y03_1	chk037	4
2013	2	2013_0002	2	2013_0002_Y03_2	chk143	4
2013	2	2013_0002	1	2013_0002_Y03_1	chk143	3
2013	2	2013_0002	2	2013_0002_Y03_2	chk477	5
2013	2	2013_0002	1	2013_0002_Y03_1	chk477	6
2013	2	2013_0002	2	2013_0002_Y04_2	chk354	2
2013	2	2013_0002	1	2013_0002_Y04_1	chk354	3
2013	2	2013_0002	1	2013_0002_Y04_1	chk143	3
2013	2	2013_0002	2	2013_0002_Y04_2	chk477	3
2013	2	2013_0002	1	2013_0002_Y04_1	chk477	3
2013	2	2013_0002	2	2013_0002_Y04_2	chk138	3
2013	2	2013_0002	1	2013_0002_Y04_1	chk138	3
2013	2	2013_0002	1	2013_0002_Y05_1	chk354	4
2013	2	2013_0002	2	2013_0002_Y05_2	chk143	4
2013	2	2013_0002	1	2013_0002_Y05_1	chk143	4
2013	2	2013_0002	2	2013_0002_Y05_2	chk477	4
2013	2	2013_0002	1	2013_0002_Y05_1	chk477	6
2013	2	2013_0002	2	2013_0002_Y05_2	chk138	5
2013	2	2013_0002	1	2013_0002_Y05_1	chk138	4
2013	2	2013_0002	2	2013_0002_Y06_2	chk481	4
2013	2	2013_0002	1	2013_0002_Y06_1	chk481	5
2013	2	2013_0002	2	2013_0002_Y06_2	chk138	3
2013	2	2013_0002	1	2013_0002_Y06_1	chk138	5
2013	2	2013_0002	2	2013_0002_Y06_2	chk389	4
2013	2	2013_0002	1	2013_0002_Y06_1	chk389	7
2013	2	2013_0002	2	2013_0002_Y06_2	chk384	7
2013	2	2013_0002	1	2013_0002_Y06_1	chk384	8
2013	2	2013_0002	2	2013_0002_Y07_2	chk481	3
2013	2	2013_0002	2	2013_0002_Y07_2	chk138	5
2013	2	2013_0002	1	2013_0002_Y07_1	chk138	2
2013	2	2013_0002	2	2013_0002_Y07_2	chk389	3
2013	2	2013_0002	1	2013_0002_Y07_1	chk384	3
2013	2	2013_0002	2	2013_0002_Y08_2	chk481	4
2013	2	2013_0002	2	2013_0002_Y08_2	chk138	2
2013	2	2013_0002	1	2013_0002_Y08_1	chk138	2
2013	2	2013_0002	2	2013_0002_Y08_2	chk389	5
2013	2	2013_0002	2	2013_0002_Y08_2	chk384	4
2013	2	2013_0002	1	2013_0002_Y09_1	chk384	3
2013	2	2013_0002	2	2013_0002_Y10_2	chk384	4
2013	2	2013_0002	1	2013_0002_Y10_1	chk384	5
2013	2	2013_0002	1	2013_0002_Y10_1	chk263	3
2013	2	2013_0002	2	2013_0002_Y10_2	chk139	4
2013	2	2013_0002	2	2013_0002_Y10_2	chk387	2
2013	2	2013_0002	1	2013_0002_Y10_1	chk387	2
2013	2	2013_0002	2	2013_0002_Y11_2	chk142	4
2013	2	2013_0002	1	2013_0002_Y11_1	chk142	5
2013	2	2013_0002	2	2013_0002_Y11_2	chk037	2
2013	2	2013_0002	1	2013_0002_Y11_1	chk037	4
2013	2	2013_0002	1	2013_0002_Y11_1	chk477	5
2013	2	2013_0002	2	2013_0002_Y12_2	chk142	4
2013	2	2013_0002	2	2013_0002_Y12_2	chk037	4
2013	2	2013_0002	2	2013_0002_Y12_2	chk143	5
2013	2	2013_0002	1	2013_0002_Y12_1	chk143	2
2013	2	2013_0002	2	2013_0002_Y12_2	chk477	3
2013	2	2013_0002	2	2013_0002_Y13_2	chk142	4
2013	2	2013_0002	1	2013_0002_Y13_1	chk142	5
2013	2	2013_0002	2	2013_0002_Y13_2	chk037	4
2013	2	2013_0002	1	2013_0002_Y13_1	chk037	4
2013	2	2013_0002	2	2013_0002_Y13_2	chk143	3
2013	2	2013_0002	1	2013_0002_Y13_1	chk143	3
2013	2	2013_0002	1	2013_0002_Y14_1	chk354	3
2013	2	2013_0002	2	2013_0002_Y14_2	chk143	4
2013	2	2013_0002	1	2013_0002_Y14_1	chk143	5
2013	2	2013_0002	2	2013_0002_Y14_2	chk477	4
2013	2	2013_0002	1	2013_0002_Y14_1	chk477	6
2013	2	2013_0002	2	2013_0002_Y14_2	chk138	4
2013	2	2013_0002	1	2013_0002_Y14_1	chk138	3
2013	2	2013_0002	2	2013_0002_Y15_2	chk481	4
2013	2	2013_0002	1	2013_0002_Y15_1	chk481	4
2013	2	2013_0002	2	2013_0002_Y15_2	chk138	6
2013	2	2013_0002	1	2013_0002_Y15_1	chk138	4
2013	2	2013_0002	1	2013_0002_Y16_1	chk384	3
2013	2	2013_0002	2	2013_0002_Y16_2	chk263	2
2013	2	2013_0002	1	2013_0002_Y16_1	chk263	1
2013	2	2013_0002	2	2013_0002_Y16_2	chk139	2
2013	2	2013_0002	1	2013_0002_Y16_1	chk139	4
2013	2	2013_0002	2	2013_0002_Y16_2	chk387	4
2013	2	2013_0002	1	2013_0002_Y16_1	chk387	4
2013	2	2013_0002	2	2013_0002_Y17_2	chk481	3
2013	2	2013_0002	1	2013_0002_Y17_1	chk481	3
2013	2	2013_0002	1	2013_0002_Y17_1	chk138	3
2013	2	2013_0002	1	2013_0002_Y17_1	chk389	4
2013	2	2013_0002	2	2013_0002_Y17_2	chk384	6
2013	2	2013_0002	1	2013_0002_Y17_1	chk384	5
2013	2	2013_0002	2	2013_0002_600_2	chk472	4
2013	2	2013_0002	1	2013_0002_600_1	chk472	2
2013	2	2013_0002	2	2013_0002_600_2	chk475	4
2013	2	2013_0002	2	2013_0002_600_2	chk469	2
2013	2	2013_0002	1	2013_0002_600_1	chk469	4
2013	2	2013_0002	2	2013_0002_600_2	chk038	4
2013	2	2013_0002	2	2013_0002_600_2	chk470	2
2013	2	2013_0002	1	2013_0002_600_1	chk470	1
2013	2	2013_0002	1	2013_0002_600_1	chk059	2
2013	2	2013_0002	1	2013_0002_600_1	chk471	4
2013	2	2013_0002	2	2013_0002_600_2	chk473	2
2013	2	2013_0002	1	2013_0002_600_1	chk473	4
2013	2	2013_0002	1	2013_0002_600_1	chk474	5
2013	2	2013_0002	2	2013_0002_606_2	chk478	5
2013	2	2013_0002	1	2013_0002_606_1	chk279	4
2013	2	2013_0002	1	2013_0002_606_1	chk480	3
2013	2	2013_0002	1	2013_0002_606_1	chk471	2
2013	2	2013_0002	2	2013_0002_606_2	chk475	1
2013	2	2013_0002	1	2013_0002_606_1	chk475	3
2013	2	2013_0002	1	2013_0002_606_1	chk039	2
2013	2	2013_0002	2	2013_0002_606_2	chk473	4
2013	2	2013_0002	1	2013_0002_606_1	chk473	1
2013	2	2013_0002	1	2013_0002_606_1	chk063	5
2013	2	2013_0002	1	2013_0002_606_1	chk072	2
2013	2	2013_0002	2	2013_0002_606_2	chk479	2
2013	2	2013_0002	1	2013_0002_606_1	chk479	3
2013	2	2013_0002	2	2013_0002_606_2	chk484	2
2013	2	2013_0002	1	2013_0002_606_1	chk484	3
2013	2	2013_0002	1	2013_0002_606_1	chk486	3
2013	2	2013_0002	2	2013_0002_606_2	chk490	1
2013	2	2013_0002	1	2013_0002_606_1	chk490	7
2013	2	2013_0002	2	2013_0002_608_2	chk284	5
2013	2	2013_0002	2	2013_0002_608_2	chk495	2
2013	2	2013_0002	1	2013_0002_608_1	chk492	4
2013	2	2013_0002	2	2013_0002_608_2	chk287	4
2013	2	2013_0002	1	2013_0002_608_1	chk287	4
2013	2	2013_0002	2	2013_0002_608_2	chk480	4
2013	2	2013_0002	1	2013_0002_608_1	chk480	4
2013	2	2013_0002	2	2013_0002_608_2	chk484	3
2013	2	2013_0002	1	2013_0002_608_1	chk484	4
2013	2	2013_0002	2	2013_0002_608_2	chk002	3
2013	2	2013_0002	2	2013_0002_608_2	chk486	6
2013	2	2013_0002	1	2013_0002_608_1	chk486	5
2013	2	2013_0002	1	2013_0002_608_1	chk003	4
2013	2	2013_0002	2	2013_0002_608_2	chk041	2
2013	2	2013_0002	1	2013_0002_608_1	chk077	2
2013	2	2013_0002	2	2013_0002_608_2	chk490	4
2013	2	2013_0002	1	2013_0002_608_1	chk490	4
2013	2	2013_0002	1	2013_0002_608_1	chk288	4
2013	2	2013_0002	2	2013_0002_608_2	chk496	4
2013	2	2013_0002	2	2013_0002_610_2	chk288	4
2013	2	2013_0002	1	2013_0002_610_1	chk288	5
2013	2	2013_0002	2	2013_0002_610_2	chk490	7
2013	2	2013_0002	1	2013_0002_610_1	chk490	4
2013	2	2013_0002	2	2013_0002_610_2	chk492	4
2013	2	2013_0002	1	2013_0002_610_1	chk492	4
2013	2	2013_0002	2	2013_0002_610_2	chk495	3
2013	2	2013_0002	2	2013_0002_610_2	chk080	4
2013	2	2013_0002	1	2013_0002_610_1	chk080	4
2013	2	2013_0002	2	2013_0002_610_2	chk618	5
2013	2	2013_0002	2	2013_0002_610_2	chk003	2
2013	2	2013_0002	2	2013_0002_610_2	chk502	4
2013	2	2013_0002	2	2013_0002_610_2	chk001	3
2013	2	2013_0002	1	2013_0002_610_1	chk001	5
2013	2	2013_0002	2	2013_0002_610_2	chk506	5
2013	2	2013_0002	1	2013_0002_610_1	chk506	5
2013	2	2013_0002	2	2013_0002_612_2	chk509	3
2013	2	2013_0002	1	2013_0002_612_1	chk509	2
2013	2	2013_0002	1	2013_0002_612_1	chk496	4
2013	2	2013_0002	2	2013_0002_612_2	chk080	3
2013	2	2013_0002	1	2013_0002_612_1	chk080	2
2013	2	2013_0002	1	2013_0002_612_1	chk502	5
2013	2	2013_0002	2	2013_0002_612_2	chk619	2
2013	2	2013_0002	1	2013_0002_612_1	chk619	2
2013	2	2013_0002	1	2013_0002_612_1	chk289	4
2013	2	2013_0002	1	2013_0002_612_1	chk506	4
2013	2	2013_0002	1	2013_0002_612_1	chk504	5
2013	2	2013_0002	1	2013_0002_612_1	chk084	4
2013	2	2013_0002	2	2013_0002_612_2	chk510	3
2013	2	2013_0002	2	2013_0002_719_2	chk511	4
2013	2	2013_0002	1	2013_0002_719_1	chk511	4
2013	2	2013_0002	2	2013_0002_719_2	chk386	4
2013	2	2013_0002	2	2013_0002_719_2	chk387	3
2013	2	2013_0002	2	2013_0002_719_2	chk364	4
2013	2	2013_0002	2	2013_0002_719_2	chk361	4
2013	2	2013_0002	2	2013_0002_719_2	chk177	2
2013	2	2013_0002	1	2013_0002_719_1	chk177	2
2013	2	2013_0002	2	2013_0002_719_2	chk141	4
2013	2	2013_0002	1	2013_0002_719_1	chk141	6
2013	2	2013_0002	1	2013_0002_719_1	chk178	3
2013	2	2013_0002	2	2013_0002_719_2	chk392	2
2013	2	2013_0002	1	2013_0002_719_1	chk392	2
2013	2	2013_0002	1	2013_0002_719_1	chk359	6
2013	2	2013_0002	2	2013_0002_719_2	chk139	7
2013	2	2013_0002	2	2013_0002_719_2	chk137	2
2013	2	2013_0002	1	2013_0002_719_1	chk137	3
2013	2	2013_0002	1	2013_0002_719_1	chk462	4
2013	2	2013_0002	2	2013_0002_301_2	chk469	2
2013	2	2013_0002	1	2013_0002_301_1	chk469	2
2013	2	2013_0002	2	2013_0002_301_2	chk278	4
2013	2	2013_0002	1	2013_0002_301_1	chk278	5
2013	2	2013_0002	2	2013_0002_301_2	chk468	4
2013	2	2013_0002	1	2013_0002_301_1	chk468	1
2013	2	2013_0002	2	2013_0002_301_2	chk475	5
2013	2	2013_0002	1	2013_0002_301_1	chk475	4
2013	2	2013_0002	2	2013_0002_302_2	chk469	3
2013	2	2013_0002	1	2013_0002_302_1	chk469	3
2013	2	2013_0002	2	2013_0002_302_2	chk278	5
2013	2	2013_0002	1	2013_0002_302_1	chk278	4
2013	2	2013_0002	2	2013_0002_302_2	chk468	2
2013	2	2013_0002	1	2013_0002_302_1	chk468	6
2013	2	2013_0002	2	2013_0002_302_2	chk475	3
2013	2	2013_0002	1	2013_0002_302_1	chk475	4
2013	2	2013_0002	2	2013_0002_303_2	chk469	2
2013	2	2013_0002	2	2013_0002_303_2	chk278	2
2013	2	2013_0002	1	2013_0002_303_1	chk278	4
2013	2	2013_0002	1	2013_0002_303_1	chk468	4
2013	2	2013_0002	2	2013_0002_303_2	chk475	3
2013	2	2013_0002	1	2013_0002_303_1	chk475	3
2013	2	2013_0002	2	2013_0002_304_2	chk469	4
2013	2	2013_0002	1	2013_0002_304_1	chk469	3
2013	2	2013_0002	2	2013_0002_304_2	chk278	4
2013	2	2013_0002	1	2013_0002_304_1	chk278	3
2013	2	2013_0002	2	2013_0002_304_2	chk468	2
2013	2	2013_0002	1	2013_0002_304_1	chk468	3
2013	2	2013_0002	2	2013_0002_304_2	chk475	3
2013	2	2013_0002	1	2013_0002_304_1	chk475	2
2013	2	2013_0002	2	2013_0002_305_2	chk469	3
2013	2	2013_0002	1	2013_0002_305_1	chk469	3
2013	2	2013_0002	2	2013_0002_305_2	chk278	2
2013	2	2013_0002	1	2013_0002_305_1	chk278	4
2013	2	2013_0002	2	2013_0002_305_2	chk468	2
2013	2	2013_0002	1	2013_0002_305_1	chk468	2
2013	2	2013_0002	2	2013_0002_305_2	chk475	1
2013	2	2013_0002	1	2013_0002_305_1	chk475	4
2013	2	2013_0002	2	2013_0002_306_2	chk469	1
2013	2	2013_0002	1	2013_0002_306_1	chk469	2
2013	2	2013_0002	2	2013_0002_306_2	chk278	5
2013	2	2013_0002	1	2013_0002_306_1	chk278	2
2013	2	2013_0002	2	2013_0002_306_2	chk468	2
2013	2	2013_0002	1	2013_0002_306_1	chk468	3
2013	2	2013_0002	2	2013_0002_306_2	chk475	3
2013	2	2013_0002	1	2013_0002_306_1	chk475	3
2013	2	2013_0002	2	2013_0002_307_2	chk469	2
2013	2	2013_0002	1	2013_0002_307_1	chk469	2
2013	2	2013_0002	2	2013_0002_307_2	chk278	5
2013	2	2013_0002	1	2013_0002_307_1	chk278	4
2013	2	2013_0002	2	2013_0002_307_2	chk468	2
2013	2	2013_0002	1	2013_0002_307_1	chk468	4
2013	2	2013_0002	1	2013_0002_307_1	chk475	2
2013	2	2013_0002	2	2013_0002_308_2	chk469	4
2013	2	2013_0002	1	2013_0002_308_1	chk469	1
2013	2	2013_0002	2	2013_0002_308_2	chk278	5
2013	2	2013_0002	1	2013_0002_308_1	chk278	4
2013	2	2013_0002	1	2013_0002_308_1	chk468	4
2013	2	2013_0002	2	2013_0002_308_2	chk475	2
2013	2	2013_0002	1	2013_0002_308_1	chk475	3
2013	2	2013_0002	2	2013_0002_309_2	chk469	4
2013	2	2013_0002	1	2013_0002_309_1	chk469	4
2013	2	2013_0002	2	2013_0002_309_2	chk278	2
2013	2	2013_0002	1	2013_0002_309_1	chk278	4
2013	2	2013_0002	2	2013_0002_309_2	chk468	4
2013	2	2013_0002	1	2013_0002_309_1	chk468	4
2013	2	2013_0002	2	2013_0002_309_2	chk475	4
2013	2	2013_0002	2	2013_0002_310_2	chk475	3
2013	2	2013_0002	1	2013_0002_310_1	chk475	4
2013	2	2013_0002	2	2013_0002_310_2	chk478	4
2013	2	2013_0002	1	2013_0002_310_1	chk478	6
2013	2	2013_0002	2	2013_0002_310_2	chk480	2
2013	2	2013_0002	1	2013_0002_310_1	chk480	4
2013	2	2013_0002	2	2013_0002_310_2	chk486	2
2013	2	2013_0002	1	2013_0002_310_1	chk486	5
2013	2	2013_0002	2	2013_0002_311_2	chk475	4
2013	2	2013_0002	1	2013_0002_311_1	chk475	4
2013	2	2013_0002	1	2013_0002_311_1	chk480	5
2013	2	2013_0002	1	2013_0002_311_1	chk486	4
2013	2	2013_0002	2	2013_0002_312_2	chk475	4
2013	2	2013_0002	1	2013_0002_312_1	chk475	5
2013	2	2013_0002	1	2013_0002_312_1	chk480	5
2013	2	2013_0002	1	2013_0002_312_1	chk486	4
2013	2	2013_0002	2	2013_0002_313_2	chk486	4
2013	2	2013_0002	1	2013_0002_313_1	chk486	6
2013	2	2013_0002	2	2013_0002_313_2	chk394	4
2013	2	2013_0002	1	2013_0002_313_1	chk394	4
2013	2	2013_0002	2	2013_0002_313_2	chk495	3
2013	2	2013_0002	1	2013_0002_313_1	chk495	3
2013	2	2013_0002	2	2013_0002_313_2	chk502	5
2013	2	2013_0002	1	2013_0002_313_1	chk502	4
2013	2	2013_0002	2	2013_0002_314_2	chk486	4
2013	2	2013_0002	1	2013_0002_314_1	chk486	4
2013	2	2013_0002	2	2013_0002_314_2	chk394	4
2013	2	2013_0002	1	2013_0002_314_1	chk394	3
2013	2	2013_0002	2	2013_0002_314_2	chk495	2
2013	2	2013_0002	1	2013_0002_314_1	chk495	2
2013	2	2013_0002	2	2013_0002_314_2	chk502	2
2013	2	2013_0002	1	2013_0002_314_1	chk502	3
2013	2	2013_0002	2	2013_0002_315_2	chk486	4
2013	2	2013_0002	1	2013_0002_315_1	chk486	5
2013	2	2013_0002	1	2013_0002_315_1	chk394	4
2013	2	2013_0002	1	2013_0002_315_1	chk495	2
2013	2	2013_0002	2	2013_0002_315_2	chk502	3
2013	2	2013_0002	1	2013_0002_315_1	chk502	4
2013	2	2013_0002	2	2013_0002_316_2	chk486	3
2013	2	2013_0002	1	2013_0002_316_1	chk486	5
2013	2	2013_0002	2	2013_0002_316_2	chk394	3
2013	2	2013_0002	1	2013_0002_316_1	chk394	4
2013	2	2013_0002	2	2013_0002_316_2	chk495	4
2013	2	2013_0002	1	2013_0002_316_1	chk495	3
2013	2	2013_0002	2	2013_0002_316_2	chk502	3
2013	2	2013_0002	1	2013_0002_316_1	chk502	4
2013	2	2013_0002	2	2013_0002_317_2	chk486	4
2013	2	2013_0002	2	2013_0002_317_2	chk394	4
2013	2	2013_0002	1	2013_0002_317_1	chk394	3
2013	2	2013_0002	2	2013_0002_317_2	chk495	3
2013	2	2013_0002	1	2013_0002_317_1	chk495	3
2013	2	2013_0002	2	2013_0002_317_2	chk502	2
2013	2	2013_0002	2	2013_0002_318_2	chk496	5
2013	2	2013_0002	2	2013_0002_318_2	chk502	4
2013	2	2013_0002	1	2013_0002_318_1	chk502	4
2013	2	2013_0002	2	2013_0002_318_2	chk268	3
2013	2	2013_0002	2	2013_0002_318_2	chk510	6
2013	2	2013_0002	2	2013_0002_319_2	chk496	5
2013	2	2013_0002	1	2013_0002_319_1	chk496	3
2013	2	2013_0002	2	2013_0002_319_2	chk502	4
2013	2	2013_0002	1	2013_0002_319_1	chk502	2
2013	2	2013_0002	2	2013_0002_319_2	chk268	2
2013	2	2013_0002	1	2013_0002_319_1	chk268	4
2013	2	2013_0002	1	2013_0002_319_1	chk510	4
2013	2	2013_0002	1	2013_0002_320_1	chk496	6
2013	2	2013_0002	2	2013_0002_320_2	chk502	2
2013	2	2013_0002	1	2013_0002_320_1	chk502	4
2013	2	2013_0002	2	2013_0002_320_2	chk268	3
2013	2	2013_0002	1	2013_0002_320_1	chk268	2
2013	2	2013_0002	2	2013_0002_320_2	chk510	3
2013	2	2013_0002	1	2013_0002_320_1	chk510	4
2013	2	2013_0002	2	2013_0002_321_2	chk469	4
2013	2	2013_0002	1	2013_0002_321_1	chk469	4
2013	2	2013_0002	2	2013_0002_321_2	chk468	2
2013	2	2013_0002	2	2013_0002_321_2	chk475	5
2013	2	2013_0002	1	2013_0002_321_1	chk475	4
2013	2	2013_0002	2	2013_0002_322_2	chk475	5
2013	2	2013_0002	1	2013_0002_322_1	chk475	3
2013	2	2013_0002	1	2013_0002_322_1	chk478	5
2013	2	2013_0002	2	2013_0002_322_2	chk480	3
2013	2	2013_0002	1	2013_0002_322_1	chk480	4
2013	2	2013_0002	2	2013_0002_322_2	chk486	3
2013	2	2013_0002	1	2013_0002_322_1	chk486	2
2013	2	2013_0002	2	2013_0002_323_2	chk475	3
2013	2	2013_0002	1	2013_0002_323_1	chk475	4
2013	2	2013_0002	2	2013_0002_323_2	chk478	4
2013	2	2013_0002	1	2013_0002_323_1	chk478	3
2013	2	2013_0002	1	2013_0002_323_1	chk480	4
2013	2	2013_0002	1	2013_0002_323_1	chk486	5
2013	2	2013_0002	2	2013_0002_324_2	chk475	2
2013	2	2013_0002	1	2013_0002_324_1	chk475	2
2013	2	2013_0002	2	2013_0002_324_2	chk478	7
2013	2	2013_0002	2	2013_0002_324_2	chk480	5
2013	2	2013_0002	1	2013_0002_324_1	chk480	5
2013	2	2013_0002	2	2013_0002_324_2	chk486	2
2013	2	2013_0002	1	2013_0002_324_1	chk486	5
2013	2	2013_0002	1	2013_0002_325_1	chk475	3
2013	2	2013_0002	2	2013_0002_325_2	chk478	7
2013	2	2013_0002	1	2013_0002_325_1	chk478	4
2013	2	2013_0002	1	2013_0002_325_1	chk480	3
2013	2	2013_0002	2	2013_0002_325_2	chk486	2
2013	2	2013_0002	1	2013_0002_325_1	chk486	3
2013	2	2013_0002	2	2013_0002_326_2	chk475	3
2013	2	2013_0002	1	2013_0002_326_1	chk475	1
2013	2	2013_0002	2	2013_0002_326_2	chk478	4
2013	2	2013_0002	1	2013_0002_326_1	chk478	1
2013	2	2013_0002	2	2013_0002_326_2	chk480	4
2013	2	2013_0002	2	2013_0002_326_2	chk486	3
2013	2	2013_0002	1	2013_0002_326_1	chk486	4
2013	2	2013_0002	2	2013_0002_327_2	chk475	3
2013	2	2013_0002	1	2013_0002_327_1	chk475	4
2013	2	2013_0002	1	2013_0002_327_1	chk478	3
2013	2	2013_0002	2	2013_0002_327_2	chk480	5
2013	2	2013_0002	1	2013_0002_327_1	chk480	4
2013	2	2013_0002	2	2013_0002_327_2	chk486	4
2013	2	2013_0002	1	2013_0002_327_1	chk486	4
2013	2	2013_0002	2	2013_0002_328_2	chk475	3
2013	2	2013_0002	1	2013_0002_328_1	chk475	2
2013	2	2013_0002	2	2013_0002_328_2	chk478	6
2013	2	2013_0002	1	2013_0002_328_1	chk478	3
2013	2	2013_0002	2	2013_0002_328_2	chk480	3
2013	2	2013_0002	1	2013_0002_328_1	chk480	3
2013	2	2013_0002	2	2013_0002_328_2	chk486	4
2013	2	2013_0002	1	2013_0002_328_1	chk486	4
2013	2	2013_0002	2	2013_0002_329_2	chk475	4
2013	2	2013_0002	2	2013_0002_329_2	chk478	4
2013	2	2013_0002	1	2013_0002_329_1	chk478	2
2013	2	2013_0002	2	2013_0002_329_2	chk480	4
2013	2	2013_0002	1	2013_0002_329_1	chk480	4
2013	2	2013_0002	2	2013_0002_329_2	chk486	5
2013	2	2013_0002	1	2013_0002_330_1	chk475	5
2013	2	2013_0002	2	2013_0002_330_2	chk478	4
2013	2	2013_0002	1	2013_0002_330_1	chk478	5
2013	2	2013_0002	2	2013_0002_330_2	chk480	4
2013	2	2013_0002	1	2013_0002_330_1	chk480	4
2013	2	2013_0002	2	2013_0002_330_2	chk486	4
2013	2	2013_0002	2	2013_0002_331_2	chk478	5
2013	2	2013_0002	2	2013_0002_331_2	chk480	5
2013	2	2013_0002	1	2013_0002_331_1	chk480	3
2013	2	2013_0002	1	2013_0002_331_1	chk486	3
2013	2	2013_0002	1	2013_0002_332_1	chk486	5
2013	2	2013_0002	2	2013_0002_332_2	chk394	4
2013	2	2013_0002	1	2013_0002_332_1	chk394	5
2013	2	2013_0002	2	2013_0002_332_2	chk495	3
2013	2	2013_0002	2	2013_0002_332_2	chk502	5
2013	2	2013_0002	1	2013_0002_332_1	chk502	4
2013	2	2013_0002	2	2013_0002_333_2	chk486	3
2013	2	2013_0002	1	2013_0002_333_1	chk486	5
2013	2	2013_0002	2	2013_0002_333_2	chk394	5
2013	2	2013_0002	1	2013_0002_333_1	chk394	4
2013	2	2013_0002	2	2013_0002_333_2	chk495	3
2013	2	2013_0002	1	2013_0002_333_1	chk495	3
2013	2	2013_0002	2	2013_0002_333_2	chk502	3
2013	2	2013_0002	2	2013_0002_334_2	chk486	2
2013	2	2013_0002	2	2013_0002_334_2	chk394	4
2013	2	2013_0002	1	2013_0002_334_1	chk394	3
2013	2	2013_0002	2	2013_0002_334_2	chk495	3
2013	2	2013_0002	1	2013_0002_334_1	chk495	2
2013	2	2013_0002	2	2013_0002_334_2	chk502	2
2013	2	2013_0002	2	2013_0002_335_2	chk486	3
2013	2	2013_0002	1	2013_0002_335_1	chk486	6
2013	2	2013_0002	2	2013_0002_335_2	chk502	3
2013	2	2013_0002	1	2013_0002_335_1	chk502	5
2013	2	2013_0002	2	2013_0002_336_2	chk486	5
2013	2	2013_0002	1	2013_0002_336_1	chk486	4
2013	2	2013_0002	2	2013_0002_336_2	chk394	4
2013	2	2013_0002	1	2013_0002_336_1	chk394	5
2013	2	2013_0002	2	2013_0002_336_2	chk495	2
2013	2	2013_0002	1	2013_0002_336_1	chk495	3
2013	2	2013_0002	2	2013_0002_336_2	chk502	1
2013	2	2013_0002	1	2013_0002_336_1	chk502	2
2013	2	2013_0002	2	2013_0002_337_2	chk486	3
2013	2	2013_0002	1	2013_0002_337_1	chk486	4
2013	2	2013_0002	2	2013_0002_337_2	chk394	2
2013	2	2013_0002	1	2013_0002_337_1	chk394	3
2013	2	2013_0002	1	2013_0002_337_1	chk495	3
2013	2	2013_0002	2	2013_0002_337_2	chk502	2
2013	2	2013_0002	1	2013_0002_337_1	chk502	4
2013	2	2013_0002	1	2013_0002_338_1	chk495	3
2013	2	2013_0002	2	2013_0002_339_2	chk486	5
2013	2	2013_0002	1	2013_0002_339_1	chk486	6
2013	2	2013_0002	2	2013_0002_339_2	chk394	4
2013	2	2013_0002	1	2013_0002_339_1	chk394	5
2013	2	2013_0002	2	2013_0002_339_2	chk495	4
2013	2	2013_0002	1	2013_0002_339_1	chk495	4
2013	2	2013_0002	2	2013_0002_339_2	chk502	4
2013	2	2013_0002	2	2013_0002_340_2	chk496	5
2013	2	2013_0002	2	2013_0002_340_2	chk502	3
2013	2	2013_0002	2	2013_0002_340_2	chk510	2
2013	2	2013_0002	1	2013_0002_341_1	chk268	2
2013	2	2013_0002	2	2013_0002_400_2	chk475	4
2013	2	2013_0002	1	2013_0002_400_1	chk475	3
2013	2	2013_0002	2	2013_0002_400_2	chk072	2
2013	2	2013_0002	1	2013_0002_400_1	chk072	3
2013	2	2013_0002	2	2013_0002_400_2	chk480	4
2013	2	2013_0002	1	2013_0002_400_1	chk484	2
2013	2	2013_0002	1	2013_0002_400_1	chk492	4
2015	2	2015_0002	1	2015_0002_C43_1	chk154	5
2015	2	2015_0002	1	2015_0002_712_1	chk180	6
2015	2	2015_0002	1	2015_0002_600_1	chk472	3
2015	2	2015_0002	1	2015_0002_302_1	chk498	6
2015	2	2015_0002	1	2015_0002_R05_1	chk485	5
2015	2	2015_0002	1	2015_0002_R33_1	chk501	6
2015	2	2015_0002	1	2015_0002_C31_1	chk397	3
2015	2	2015_0002	1	2015_0002_C43_1	chk481	6
2015	2	2015_0002	1	2015_0002_600_1	chk038	3
2015	2	2015_0002	1	2015_0002_600_1	chk066	3
2015	2	2015_0002	1	2015_0002_600_1	chk467	3
2015	2	2015_0002	1	2015_0002_600_1	chk381	3
2015	2	2015_0002	1	2015_0002_302_1	chk485	3
2015	2	2015_0002	1	2015_0002_C31_1	chk013	3
2015	2	2015_0002	1	2015_0002_C10_1	chk481	3
2015	2	2015_0002	1	2015_0002_712_1	chk508	3
2015	2	2015_0002	1	2015_0002_600_1	chk468	4
2015	2	2015_0002	1	2015_0002_600_1	chk276	3
2015	2	2015_0002	1	2015_0002_C43_1	chk013	3
2015	2	2015_0002	1	2015_0002_C10_1	chk154	2
2015	2	2015_0002	1	2015_0002_600_1	chk278	3
2015	2	2015_0002	1	2015_0002_600_1	chk408	3
2015	2	2015_0002	1	2015_0002_600_1	chk382	3
2015	2	2015_0002	1	2015_0002_302_1	chk494	3
2015	2	2015_0002	1	2015_0002_R33_1	chk487	3
2015	2	2015_0002	1	2015_0002_712_1	chk513	6
2015	2	2015_0002	1	2015_0002_600_1	chk032	3
2015	2	2015_0002	1	2015_0002_C31_1	chk154	5
2015	2	2015_0002	1	2015_0002_C43_1	chk397	5
2015	2	2015_0002	1	2015_0002_600_1	chk383	3
2015	2	2015_0002	1	2015_0002_R05_1	chk487	6
2015	2	2015_0002	1	2015_0002_R33_1	chk496	6
2015	2	2015_0002	1	2015_0002_712_1	chk008	3
2015	2	2015_0002	1	2015_0002_R05_1	chk478	6
2015	2	2015_0002	1	2015_0002_R33_1	chk478	6
2015	2	2015_0002	1	2015_0002_E01_1	chk156	2
2015	2	2015_0002	1	2015_0002_E01_1	chk467	3
2015	2	2015_0002	1	2015_0002_E06_1	chk156	5
2015	2	2015_0002	1	2015_0002_E06_1	chk467	6
2015	2	2015_0002	1	2015_0002_C02_1	chk270	4
2015	2	2015_0002	1	2015_0002_C02_1	chk156	3
2015	2	2015_0002	1	2015_0002_C07_1	chk271	3
2015	2	2015_0002	1	2015_0002_C07_1	chk481	5
2015	2	2015_0002	1	2015_0002_C12_1	chk270	3
2015	2	2015_0002	1	2015_0002_C12_1	chk156	2
2015	2	2015_0002	1	2015_0002_C17_1	chk271	5
2015	2	2015_0002	1	2015_0002_C17_1	chk481	5
2015	2	2015_0002	1	2015_0002_712_1	chk387	7
2015	2	2015_0002	1	2015_0002_302_1	chk467	4
2015	2	2015_0002	1	2015_0002_302_1	chk463	3
2015	2	2015_0002	1	2015_0002_307_1	chk467	3
2015	2	2015_0002	1	2015_0002_307_1	chk463	4
2015	2	2015_0002	1	2015_0002_R03_1	chk487	6
2015	2	2015_0002	1	2015_0002_R03_1	chk485	6
2015	2	2015_0002	1	2015_0002_R08_1	chk487	7
2015	2	2015_0002	1	2015_0002_R08_1	chk485	6
2015	2	2015_0002	1	2015_0002_R13_1	chk478	7
2015	2	2015_0002	1	2015_0002_R13_1	chk476	7
2015	2	2015_0002	1	2015_0002_R18_1	chk478	6
2015	2	2015_0002	1	2015_0002_R18_1	chk476	7
2015	2	2015_0002	1	2015_0002_R23_1	chk487	3
2015	2	2015_0002	1	2015_0002_R23_1	chk485	3
2015	2	2015_0002	1	2015_0002_600_1	chk380	4
2015	2	2015_0002	1	2015_0002_302_1	chk487	3
2015	2	2015_0002	1	2015_0002_E01_1	chk270	4
2015	2	2015_0002	1	2015_0002_E01_1	chk477	3
2015	2	2015_0002	1	2015_0002_E06_1	chk270	7
2015	2	2015_0002	1	2015_0002_E06_1	chk477	7
2015	2	2015_0002	1	2015_0002_C02_1	chk149	3
2015	2	2015_0002	1	2015_0002_C02_1	chk481	5
2015	2	2015_0002	1	2015_0002_C07_1	chk273	2
2015	2	2015_0002	1	2015_0002_C07_1	chk272	3
2015	2	2015_0002	1	2015_0002_C12_1	chk149	4
2015	2	2015_0002	1	2015_0002_C12_1	chk481	3
2015	2	2015_0002	1	2015_0002_C17_1	chk273	6
2015	2	2015_0002	1	2015_0002_C17_1	chk272	5
2015	2	2015_0002	1	2015_0002_C31_1	chk481	7
2015	2	2015_0002	1	2015_0002_C10_1	chk013	2
2015	2	2015_0002	1	2015_0002_302_1	chk468	4
2015	2	2015_0002	1	2015_0002_302_1	chk476	4
2015	2	2015_0002	1	2015_0002_307_1	chk468	7
2015	2	2015_0002	1	2015_0002_307_1	chk476	4
2015	2	2015_0002	1	2015_0002_R03_1	chk494	6
2015	2	2015_0002	1	2015_0002_R03_1	chk498	6
2015	2	2015_0002	1	2015_0002_R08_1	chk494	6
2015	2	2015_0002	1	2015_0002_R08_1	chk498	7
2015	2	2015_0002	1	2015_0002_R13_1	chk482	7
2015	2	2015_0002	1	2015_0002_R13_1	chk485	7
2015	2	2015_0002	1	2015_0002_R18_1	chk482	6
2015	2	2015_0002	1	2015_0002_R18_1	chk485	6
2015	2	2015_0002	1	2015_0002_R23_1	chk494	3
2015	2	2015_0002	1	2015_0002_R23_1	chk498	3
2015	2	2015_0002	1	2015_0002_600_1	chk404	3
2015	2	2015_0002	1	2015_0002_600_1	chk065	3
2015	2	2015_0002	2	2015_0002_C02_2	chk481	4
2015	2	2015_0002	2	2015_0002_C17_2	chk273	3
2015	2	2015_0002	2	2015_0002_302_2	chk468	4
2015	2	2015_0002	2	2015_0002_R03_2	chk494	4
2015	2	2015_0002	2	2015_0002_R13_2	chk482	8
2015	2	2015_0002	2	2015_0002_R18_2	chk485	5
2015	2	2015_0002	2	2015_0002_600_2	chk468	3
2015	2	2015_0002	1	2015_0002_R34_1	chk496	7
2015	2	2015_0002	2	2015_0002_E01_2	chk477	3
2015	2	2015_0002	2	2015_0002_C07_2	chk481	4
2015	2	2015_0002	1	2015_0002_C01_1	chk156	4
2015	2	2015_0002	1	2015_0002_C11_1	chk013	2
2015	2	2015_0002	2	2015_0002_R08_2	chk498	7
2015	2	2015_0002	2	2015_0002_R23_2	chk498	5
2015	2	2015_0002	2	2015_0002_302_2	chk494	3
2015	2	2015_0002	2	2015_0002_E06_2	chk270	6
2015	2	2015_0002	2	2015_0002_C12_2	chk156	4
2015	2	2015_0002	1	2015_0002_C34_1	chk477	5
2015	2	2015_0002	1	2015_0002_C11_1	chk154	2
2015	2	2015_0002	2	2015_0002_712_2	chk508	6
2015	2	2015_0002	2	2015_0002_302_2	chk476	4
2015	2	2015_0002	2	2015_0002_307_2	chk476	5
2015	2	2015_0002	2	2015_0002_R13_2	chk485	7
2015	2	2015_0002	2	2015_0002_R23_2	chk494	6
2015	2	2015_0002	2	2015_0002_600_2	chk066	3
2015	2	2015_0002	2	2015_0002_600_2	chk408	3
2015	2	2015_0002	2	2015_0002_600_2	chk404	3
2015	2	2015_0002	1	2015_0002_R06_1	chk487	6
2015	2	2015_0002	1	2015_0002_R34_1	chk487	3
2015	2	2015_0002	2	2015_0002_E06_2	chk477	6
2015	2	2015_0002	2	2015_0002_C02_2	chk156	3
2015	2	2015_0002	2	2015_0002_C07_2	chk271	5
2015	2	2015_0002	1	2015_0002_C01_1	chk270	4
2015	2	2015_0002	2	2015_0002_712_2	chk020	2
2015	2	2015_0002	2	2015_0002_712_2	chk139	6
2015	2	2015_0002	2	2015_0002_712_2	chk180	5
2015	2	2015_0002	2	2015_0002_R13_2	chk478	8
2015	2	2015_0002	2	2015_0002_R18_2	chk476	7
2015	2	2015_0002	2	2015_0002_600_2	chk380	3
2015	2	2015_0002	1	2015_0002_R06_1	chk478	6
2015	2	2015_0002	1	2015_0002_R06_1	chk492	6
2015	2	2015_0002	1	2015_0002_R34_1	chk501	7
2015	2	2015_0002	2	2015_0002_E01_2	chk270	3
2015	2	2015_0002	2	2015_0002_E06_2	chk467	3
2015	2	2015_0002	2	2015_0002_C12_2	chk270	6
2015	2	2015_0002	2	2015_0002_C17_2	chk481	3
2015	2	2015_0002	2	2015_0002_712_2	chk387	6
2015	2	2015_0002	2	2015_0002_307_2	chk467	4
2015	2	2015_0002	2	2015_0002_R08_2	chk494	6
2015	2	2015_0002	2	2015_0002_R23_2	chk487	6
2015	2	2015_0002	2	2015_0002_600_2	chk382	5
2015	2	2015_0002	2	2015_0002_E01_2	chk467	4
2015	2	2015_0002	2	2015_0002_C07_2	chk273	5
2015	2	2015_0002	1	2015_0002_C34_1	chk481	7
2015	2	2015_0002	1	2015_0002_C11_1	chk390	4
2015	2	2015_0002	1	2015_0002_C11_1	chk266	4
2015	2	2015_0002	2	2015_0002_R18_2	chk478	7
2015	2	2015_0002	2	2015_0002_302_2	chk498	3
2015	2	2015_0002	2	2015_0002_C02_2	chk149	5
2015	2	2015_0002	2	2015_0002_C17_2	chk271	3
2015	2	2015_0002	1	2015_0002_C01_1	chk477	6
2015	2	2015_0002	2	2015_0002_712_2	chk008	2
2015	2	2015_0002	2	2015_0002_302_2	chk487	3
2015	2	2015_0002	2	2015_0002_C12_2	chk149	3
2015	2	2015_0002	1	2015_0002_C34_1	chk156	4
2015	2	2015_0002	1	2015_0002_C01_1	chk481	3
2015	2	2015_0002	2	2015_0002_307_2	chk468	5
2015	2	2015_0002	2	2015_0002_R03_2	chk487	3
2015	2	2015_0002	2	2015_0002_600_2	chk038	3
2015	2	2015_0002	2	2015_0002_600_2	chk381	3
2015	2	2015_0002	2	2015_0002_302_2	chk485	6
2015	2	2015_0002	2	2015_0002_E01_2	chk156	3
2015	2	2015_0002	2	2015_0002_C07_2	chk272	3
2015	2	2015_0002	2	2015_0002_C12_2	chk481	6
2015	2	2015_0002	2	2015_0002_C17_2	chk272	6
2015	2	2015_0002	2	2015_0002_302_2	chk467	4
2015	2	2015_0002	2	2015_0002_R03_2	chk498	3
2015	2	2015_0002	2	2015_0002_R08_2	chk487	5
2015	2	2015_0002	2	2015_0002_R18_2	chk482	6
2015	2	2015_0002	2	2015_0002_600_2	chk383	4
2015	2	2015_0002	2	2015_0002_600_2	chk463	6
2015	2	2015_0002	2	2015_0002_E06_2	chk156	2
2015	2	2015_0002	2	2015_0002_C02_2	chk270	3
2015	2	2015_0002	1	2015_0002_C34_1	chk271	2
2015	2	2015_0002	2	2015_0002_712_2	chk513	2
2015	2	2015_0002	2	2015_0002_302_2	chk463	5
2015	2	2015_0002	2	2015_0002_307_2	chk463	4
2015	2	2015_0002	2	2015_0002_R03_2	chk485	4
2015	2	2015_0002	2	2015_0002_R13_2	chk476	7
2015	2	2015_0002	2	2015_0002_600_2	chk467	3
2015	2	2015_0002	1	2015_0002_R06_1	chk485	6
2015	2	2015_0002	2	2015_0002_R08_2	chk485	7
2015	2	2015_0002	2	2015_0002_600_2	chk276	3
2015	2	2015_0002	1	2015_0002_R34_1	chk512	7
2015	2	2015_0002	1	2015_0002_602_1	chk071	2
2015	2	2015_0002	1	2015_0002_602_1	chk280	4
2015	2	2015_0002	1	2015_0002_303_1	chk494	5
2015	2	2015_0002	1	2015_0002_C35_1	chk477	6
2015	2	2015_0002	1	2015_0002_716_1	chk020	6
2015	2	2015_0002	1	2015_0002_R07_1	chk496	6
2015	2	2015_0002	1	2015_0002_R35_1	chk496	5
2015	2	2015_0002	1	2015_0002_C35_1	chk481	5
2015	2	2015_0002	1	2015_0002_C02_1	chk477	2
2015	2	2015_0002	1	2015_0002_602_1	chk475	4
2015	2	2015_0002	1	2015_0002_R07_1	chk492	5
2015	2	2015_0002	1	2015_0002_R07_1	chk487	3
2015	2	2015_0002	1	2015_0002_C02_1	chk156	4
2015	2	2015_0002	1	2015_0002_C02_1	chk481	6
2015	2	2015_0002	1	2015_0002_716_1	chk016	6
2015	2	2015_0002	1	2015_0002_602_1	chk473	5
2015	2	2015_0002	1	2015_0002_602_1	chk068	3
2015	2	2015_0002	1	2015_0002_303_1	chk498	3
2015	2	2015_0002	1	2015_0002_303_1	chk485	3
2015	2	2015_0002	1	2015_0002_303_1	chk487	7
2015	2	2015_0002	1	2015_0002_C02_1	chk270	7
2015	2	2015_0002	1	2015_0002_C35_1	chk271	4
2015	2	2015_0002	1	2015_0002_716_1	chk387	3
2015	2	2015_0002	1	2015_0002_602_1	chk468	5
2015	2	2015_0002	1	2015_0002_R35_1	chk084	6
2015	2	2015_0002	1	2015_0002_602_1	chk476	6
2015	2	2015_0002	1	2015_0002_C35_1	chk156	2
2015	2	2015_0002	1	2015_0002_716_1	chk021	4
2015	2	2015_0002	1	2015_0002_602_1	chk478	6
2015	2	2015_0002	1	2015_0002_602_1	chk209	3
2015	2	2015_0002	1	2015_0002_700_1	chk156	2
2015	2	2015_0002	1	2015_0002_716_1	chk139	6
2015	2	2015_0002	1	2015_0002_716_1	chk008	3
2015	2	2015_0002	1	2015_0002_602_1	chk069	6
2015	2	2015_0002	1	2015_0002_602_1	chk409	7
2015	2	2015_0002	1	2015_0002_R35_1	chk401	5
2015	2	2015_0002	1	2015_0002_E02_1	chk156	3
2015	2	2015_0002	1	2015_0002_E02_1	chk467	4
2015	2	2015_0002	1	2015_0002_E07_1	chk156	2
2015	2	2015_0002	1	2015_0002_E07_1	chk467	4
2015	2	2015_0002	1	2015_0002_C03_1	chk270	7
2015	2	2015_0002	1	2015_0002_C03_1	chk156	3
2015	2	2015_0002	1	2015_0002_C08_1	chk271	4
2015	2	2015_0002	1	2015_0002_C08_1	chk481	6
2015	2	2015_0002	1	2015_0002_C13_1	chk271	5
2015	2	2015_0002	1	2015_0002_C13_1	chk481	2
2015	2	2015_0002	1	2015_0002_C18_1	chk271	6
2015	2	2015_0002	1	2015_0002_C18_1	chk481	4
2015	2	2015_0002	1	2015_0002_700_1	chk477	4
2015	2	2015_0002	1	2015_0002_700_1	chk481	6
2015	2	2015_0002	1	2015_0002_700_1	chk142	6
2015	2	2015_0002	1	2015_0002_700_1	chk152	2
2015	2	2015_0002	1	2015_0002_303_1	chk467	3
2015	2	2015_0002	1	2015_0002_303_1	chk463	3
2015	2	2015_0002	1	2015_0002_308_1	chk467	7
2015	2	2015_0002	1	2015_0002_308_1	chk463	6
2015	2	2015_0002	1	2015_0002_R04_1	chk487	6
2015	2	2015_0002	1	2015_0002_R04_1	chk485	6
2015	2	2015_0002	1	2015_0002_R09_1	chk487	6
2015	2	2015_0002	1	2015_0002_R09_1	chk485	4
2015	2	2015_0002	1	2015_0002_R14_1	chk478	7
2015	2	2015_0002	1	2015_0002_R14_1	chk476	7
2015	2	2015_0002	1	2015_0002_R19_1	chk478	5
2015	2	2015_0002	1	2015_0002_R19_1	chk476	7
2015	2	2015_0002	1	2015_0002_R24_1	chk487	3
2015	2	2015_0002	1	2015_0002_R24_1	chk485	3
2015	2	2015_0002	1	2015_0002_R07_1	chk478	5
2015	2	2015_0002	1	2015_0002_R35_1	chk501	8
2015	2	2015_0002	1	2015_0002_E02_1	chk270	5
2015	2	2015_0002	1	2015_0002_E02_1	chk477	5
2015	2	2015_0002	1	2015_0002_E07_1	chk270	7
2015	2	2015_0002	1	2015_0002_E07_1	chk477	6
2015	2	2015_0002	1	2015_0002_C03_1	chk149	6
2015	2	2015_0002	1	2015_0002_C03_1	chk481	6
2015	2	2015_0002	1	2015_0002_C08_1	chk273	2
2015	2	2015_0002	1	2015_0002_C08_1	chk272	4
2015	2	2015_0002	1	2015_0002_C13_1	chk273	2
2015	2	2015_0002	1	2015_0002_C13_1	chk272	2
2015	2	2015_0002	1	2015_0002_C18_1	chk273	6
2015	2	2015_0002	1	2015_0002_C18_1	chk272	5
2015	2	2015_0002	1	2015_0002_700_1	chk138	6
2015	2	2015_0002	1	2015_0002_700_1	chk064	5
2015	2	2015_0002	1	2015_0002_303_1	chk468	2
2015	2	2015_0002	1	2015_0002_303_1	chk476	4
2015	2	2015_0002	1	2015_0002_308_1	chk468	7
2015	2	2015_0002	1	2015_0002_308_1	chk476	6
2015	2	2015_0002	1	2015_0002_R04_1	chk494	8
2015	2	2015_0002	1	2015_0002_R04_1	chk498	7
2015	2	2015_0002	1	2015_0002_R09_1	chk494	6
2015	2	2015_0002	1	2015_0002_R09_1	chk498	4
2015	2	2015_0002	1	2015_0002_R14_1	chk482	7
2015	2	2015_0002	1	2015_0002_R14_1	chk485	7
2015	2	2015_0002	1	2015_0002_R19_1	chk482	6
2015	2	2015_0002	1	2015_0002_R19_1	chk485	6
2015	2	2015_0002	1	2015_0002_R24_1	chk494	5
2015	2	2015_0002	1	2015_0002_R24_1	chk498	4
2015	2	2015_0002	1	2015_0002_602_1	chk278	3
2015	2	2015_0002	2	2015_0002_E02_2	chk270	3
2015	2	2015_0002	1	2015_0002_C03_1	chk477	5
2015	2	2015_0002	2	2015_0002_308_2	chk467	6
2015	2	2015_0002	2	2015_0002_R19_2	chk476	3
2015	2	2015_0002	2	2015_0002_602_2	chk209	4
2015	2	2015_0002	1	2015_0002_R08_1	chk496	4
2015	2	2015_0002	1	2015_0002_R39_1	chk476	6
2015	2	2015_0002	2	2015_0002_E07_2	chk467	5
2015	2	2015_0002	2	2015_0002_C18_2	chk271	6
2015	2	2015_0002	2	2015_0002_C18_2	chk273	3
2015	2	2015_0002	2	2015_0002_700_2	chk156	4
2015	2	2015_0002	2	2015_0002_R04_2	chk487	6
2015	2	2015_0002	2	2015_0002_R14_2	chk485	6
2015	2	2015_0002	2	2015_0002_R19_2	chk482	8
2015	2	2015_0002	2	2015_0002_602_2	chk278	4
2015	2	2015_0002	2	2015_0002_602_2	chk467	4
2015	2	2015_0002	1	2015_0002_R08_1	chk487	3
2015	2	2015_0002	2	2015_0002_C03_2	chk149	6
2015	2	2015_0002	2	2015_0002_C08_2	chk271	7
2015	2	2015_0002	2	2015_0002_C13_2	chk272	2
2015	2	2015_0002	1	2015_0002_C36_1	chk477	6
2015	2	2015_0002	1	2015_0002_C03_1	chk156	5
2015	2	2015_0002	1	2015_0002_C03_1	chk481	5
2015	2	2015_0002	2	2015_0002_700_2	chk064	5
2015	2	2015_0002	2	2015_0002_303_2	chk467	7
2015	2	2015_0002	2	2015_0002_R09_2	chk494	6
2015	2	2015_0002	2	2015_0002_R24_2	chk487	6
2015	2	2015_0002	2	2015_0002_602_2	chk473	3
2015	2	2015_0002	2	2015_0002_E07_2	chk156	5
2015	2	2015_0002	2	2015_0002_C03_2	chk156	4
2015	2	2015_0002	2	2015_0002_C08_2	chk273	7
2015	2	2015_0002	2	2015_0002_C13_2	chk273	2
2015	2	2015_0002	2	2015_0002_303_2	chk468	3
2015	2	2015_0002	2	2015_0002_602_2	chk410	3
2015	2	2015_0002	1	2015_0002_R39_1	chk478	6
2015	2	2015_0002	2	2015_0002_C18_2	chk272	4
2015	2	2015_0002	1	2015_0002_C36_1	chk156	2
2015	2	2015_0002	2	2015_0002_700_2	chk142	5
2015	2	2015_0002	2	2015_0002_716_2	chk021	3
2015	2	2015_0002	2	2015_0002_716_2	chk020	6
2015	2	2015_0002	2	2015_0002_303_2	chk476	6
2015	2	2015_0002	2	2015_0002_308_2	chk468	5
2015	2	2015_0002	2	2015_0002_R19_2	chk485	3
2015	2	2015_0002	2	2015_0002_R24_2	chk494	3
2015	2	2015_0002	2	2015_0002_602_2	chk468	3
2015	2	2015_0002	2	2015_0002_602_2	chk476	3
2015	2	2015_0002	2	2015_0002_E02_2	chk477	5
2015	2	2015_0002	2	2015_0002_E07_2	chk270	3
2015	2	2015_0002	2	2015_0002_C03_2	chk270	6
2015	2	2015_0002	2	2015_0002_C08_2	chk272	2
2015	2	2015_0002	2	2015_0002_700_2	chk477	6
2015	2	2015_0002	2	2015_0002_716_2	chk016	3
2015	2	2015_0002	2	2015_0002_716_2	chk008	5
2015	2	2015_0002	2	2015_0002_R04_2	chk485	6
2015	2	2015_0002	2	2015_0002_R14_2	chk482	6
2015	2	2015_0002	2	2015_0002_602_2	chk280	3
2015	2	2015_0002	1	2015_0002_R39_1	chk467	7
2015	2	2015_0002	2	2015_0002_E02_2	chk467	4
2015	2	2015_0002	2	2015_0002_C13_2	chk271	2
2015	2	2015_0002	1	2015_0002_C36_1	chk271	5
2015	2	2015_0002	2	2015_0002_700_2	chk152	3
2015	2	2015_0002	2	2015_0002_308_2	chk463	6
2015	2	2015_0002	2	2015_0002_R09_2	chk485	6
2015	2	2015_0002	2	2015_0002_R24_2	chk498	7
2015	2	2015_0002	2	2015_0002_602_2	chk409	3
2015	2	2015_0002	2	2015_0002_602_2	chk071	3
2015	2	2015_0002	2	2015_0002_E07_2	chk477	7
2015	2	2015_0002	2	2015_0002_C03_2	chk481	6
2015	2	2015_0002	2	2015_0002_700_2	chk138	5
2015	2	2015_0002	2	2015_0002_R04_2	chk494	7
2015	2	2015_0002	2	2015_0002_C18_2	chk481	3
2015	2	2015_0002	1	2015_0002_C03_1	chk271	3
2015	2	2015_0002	2	2015_0002_303_2	chk463	7
2015	2	2015_0002	2	2015_0002_R09_2	chk498	6
2015	2	2015_0002	2	2015_0002_R14_2	chk478	7
2015	2	2015_0002	2	2015_0002_R19_2	chk478	6
2015	2	2015_0002	2	2015_0002_602_2	chk068	3
2015	2	2015_0002	1	2015_0002_R08_1	chk485	3
2015	2	2015_0002	1	2015_0002_R08_1	chk492	6
2015	2	2015_0002	2	2015_0002_E02_2	chk156	3
2015	2	2015_0002	2	2015_0002_C08_2	chk481	7
2015	2	2015_0002	1	2015_0002_C36_1	chk481	5
2015	2	2015_0002	2	2015_0002_700_2	chk481	6
2015	2	2015_0002	2	2015_0002_716_2	chk139	3
2015	2	2015_0002	2	2015_0002_308_2	chk476	5
2015	2	2015_0002	2	2015_0002_R04_2	chk498	6
2015	2	2015_0002	2	2015_0002_R09_2	chk487	4
2015	2	2015_0002	2	2015_0002_R14_2	chk476	6
2015	2	2015_0002	2	2015_0002_602_2	chk475	3
2015	2	2015_0002	2	2015_0002_602_2	chk478	3
2015	2	2015_0002	2	2015_0002_602_2	chk069	3
2015	2	2015_0002	2	2015_0002_303_2	chk494	4
2015	2	2015_0002	2	2015_0002_303_2	chk498	3
2015	2	2015_0002	2	2015_0002_C13_2	chk481	4
2015	2	2015_0002	2	2015_0002_716_2	chk387	6
2015	2	2015_0002	2	2015_0002_R24_2	chk485	3
2015	2	2015_0002	2	2015_0002_303_2	chk487	3
2015	2	2015_0002	1	2015_0002_R39_1	chk485	6
2015	2	2015_0002	1	2015_0002_708_1	chk396	5
2015	2	2015_0002	1	2015_0002_606_1	chk210	4
2015	2	2015_0002	1	2015_0002_606_1	chk040	3
2015	2	2015_0002	1	2015_0002_304_1	chk487	3
2015	2	2015_0002	1	2015_0002_C37_1	chk271	5
2015	2	2015_0002	1	2015_0002_C04_1	chk477	6
2015	2	2015_0002	1	2015_0002_708_1	chk153	5
2015	2	2015_0002	1	2015_0002_C25_1	chk477	3
2015	2	2015_0002	1	2015_0002_C37_1	chk477	6
2015	2	2015_0002	1	2015_0002_708_1	chk266	7
2015	2	2015_0002	1	2015_0002_606_1	chk478	3
2015	2	2015_0002	1	2015_0002_606_1	chk073	3
2015	2	2015_0002	1	2015_0002_R09_1	chk492	3
2015	2	2015_0002	1	2015_0002_R09_1	chk485	3
2015	2	2015_0002	1	2015_0002_C25_1	chk481	2
2015	2	2015_0002	1	2015_0002_C04_1	chk481	7
2015	2	2015_0002	1	2015_0002_606_1	chk280	3
2015	2	2015_0002	1	2015_0002_304_1	chk485	4
2015	2	2015_0002	1	2015_0002_R40_1	chk492	3
2015	2	2015_0002	1	2015_0002_708_1	chk481	8
2015	2	2015_0002	1	2015_0002_606_1	chk071	4
2015	2	2015_0002	1	2015_0002_606_1	chk410	3
2015	2	2015_0002	1	2015_0002_606_1	chk412	7
2015	2	2015_0002	1	2015_0002_606_1	chk075	3
2015	2	2015_0002	1	2015_0002_606_1	chk487	3
2015	2	2015_0002	1	2015_0002_304_1	chk494	3
2015	2	2015_0002	1	2015_0002_R09_1	chk496	4
2015	2	2015_0002	1	2015_0002_R40_1	chk496	6
2015	2	2015_0002	1	2015_0002_C25_1	chk270	4
2015	2	2015_0002	1	2015_0002_C25_1	chk156	3
2015	2	2015_0002	1	2015_0002_C37_1	chk481	5
2015	2	2015_0002	1	2015_0002_C37_1	chk156	3
2015	2	2015_0002	1	2015_0002_C04_1	chk489	2
2015	2	2015_0002	1	2015_0002_708_1	chk489	6
2015	2	2015_0002	1	2015_0002_M01_1	chk481	6
2015	2	2015_0002	1	2015_0002_M01_1	chk266	6
2015	2	2015_0002	1	2015_0002_606_1	chk482	3
2015	2	2015_0002	1	2015_0002_606_1	chk211	3
2015	2	2015_0002	1	2015_0002_606_1	chk484	3
2015	2	2015_0002	1	2015_0002_708_1	chk397	6
2015	2	2015_0002	1	2015_0002_606_1	chk483	6
2015	2	2015_0002	1	2015_0002_304_1	chk498	4
2015	2	2015_0002	1	2015_0002_R40_1	chk478	6
2015	2	2015_0002	1	2015_0002_E03_1	chk156	4
2015	2	2015_0002	1	2015_0002_E03_1	chk467	4
2015	2	2015_0002	1	2015_0002_E08_1	chk156	5
2015	2	2015_0002	1	2015_0002_E08_1	chk467	5
2015	2	2015_0002	1	2015_0002_C04_1	chk270	4
2015	2	2015_0002	1	2015_0002_C04_1	chk156	2
2015	2	2015_0002	1	2015_0002_C09_1	chk270	5
2015	2	2015_0002	1	2015_0002_C09_1	chk156	2
2015	2	2015_0002	1	2015_0002_C14_1	chk271	4
2015	2	2015_0002	1	2015_0002_C14_1	chk481	6
2015	2	2015_0002	1	2015_0002_C04_1	chk271	3
2015	2	2015_0002	1	2015_0002_M01_1	chk271	3
2015	2	2015_0002	1	2015_0002_304_1	chk467	3
2015	2	2015_0002	1	2015_0002_304_1	chk463	3
2015	2	2015_0002	1	2015_0002_309_1	chk467	6
2015	2	2015_0002	1	2015_0002_309_1	chk463	6
2015	2	2015_0002	1	2015_0002_R05_1	chk487	3
2015	2	2015_0002	1	2015_0002_R05_1	chk485	6
2015	2	2015_0002	1	2015_0002_R10_1	chk478	6
2015	2	2015_0002	1	2015_0002_R10_1	chk476	7
2015	2	2015_0002	1	2015_0002_R15_1	chk478	6
2015	2	2015_0002	1	2015_0002_R15_1	chk476	8
2015	2	2015_0002	1	2015_0002_R20_1	chk478	7
2015	2	2015_0002	1	2015_0002_R20_1	chk476	6
2015	2	2015_0002	1	2015_0002_R25_1	chk487	3
2015	2	2015_0002	1	2015_0002_R25_1	chk485	3
2015	2	2015_0002	1	2015_0002_R40_1	chk501	6
2015	2	2015_0002	1	2015_0002_E03_1	chk270	5
2015	2	2015_0002	1	2015_0002_E03_1	chk477	5
2015	2	2015_0002	1	2015_0002_E08_1	chk270	6
2015	2	2015_0002	1	2015_0002_E08_1	chk477	6
2015	2	2015_0002	1	2015_0002_C04_1	chk149	6
2015	2	2015_0002	1	2015_0002_C04_1	chk481	6
2015	2	2015_0002	1	2015_0002_C09_1	chk149	4
2015	2	2015_0002	1	2015_0002_C09_1	chk481	5
2015	2	2015_0002	1	2015_0002_C14_1	chk273	4
2015	2	2015_0002	1	2015_0002_C14_1	chk272	3
2015	2	2015_0002	1	2015_0002_708_1	chk179	5
2015	2	2015_0002	1	2015_0002_304_1	chk468	3
2015	2	2015_0002	1	2015_0002_304_1	chk476	2
2015	2	2015_0002	1	2015_0002_309_1	chk468	5
2015	2	2015_0002	1	2015_0002_309_1	chk476	7
2015	2	2015_0002	1	2015_0002_R05_1	chk494	7
2015	2	2015_0002	1	2015_0002_R05_1	chk498	6
2015	2	2015_0002	1	2015_0002_R10_1	chk482	6
2015	2	2015_0002	1	2015_0002_R10_1	chk485	6
2015	2	2015_0002	1	2015_0002_R15_1	chk482	3
2015	2	2015_0002	1	2015_0002_R15_1	chk485	3
2015	2	2015_0002	1	2015_0002_R20_1	chk482	3
2015	2	2015_0002	1	2015_0002_R20_1	chk485	7
2015	2	2015_0002	1	2015_0002_R25_1	chk494	4
2015	2	2015_0002	1	2015_0002_R25_1	chk498	3
2015	2	2015_0002	1	2015_0002_R09_1	chk487	6
2015	2	2015_0002	2	2015_0002_C04_2	chk149	7
2015	2	2015_0002	2	2015_0002_C09_2	chk156	2
2015	2	2015_0002	1	2015_0002_C26_1	chk481	2
2015	2	2015_0002	2	2015_0002_708_2	chk481	6
2015	2	2015_0002	2	2015_0002_R05_2	chk498	7
2015	2	2015_0002	2	2015_0002_R25_2	chk498	4
2015	2	2015_0002	2	2015_0002_606_2	chk478	6
2015	2	2015_0002	2	2015_0002_606_2	chk075	3
2015	2	2015_0002	2	2015_0002_304_2	chk485	3
2015	2	2015_0002	2	2015_0002_304_2	chk494	3
2015	2	2015_0002	1	2015_0002_R10_1	chk496	6
2015	2	2015_0002	1	2015_0002_R10_1	chk492	3
2015	2	2015_0002	1	2015_0002_R41_1	chk492	6
2015	2	2015_0002	2	2015_0002_E03_2	chk467	4
2015	2	2015_0002	2	2015_0002_M01_2	chk271	6
2015	2	2015_0002	2	2015_0002_R10_2	chk485	6
2015	2	2015_0002	2	2015_0002_606_2	chk484	6
2015	2	2015_0002	2	2015_0002_606_2	chk476	5
2015	2	2015_0002	2	2015_0002_304_2	chk498	3
2015	2	2015_0002	1	2015_0002_R41_1	chk501	6
2015	2	2015_0002	2	2015_0002_E03_2	chk477	6
2015	2	2015_0002	2	2015_0002_C04_2	chk270	6
2015	2	2015_0002	2	2015_0002_C14_2	chk272	6
2015	2	2015_0002	1	2015_0002_C26_1	chk156	2
2015	2	2015_0002	1	2015_0002_C38_1	chk397	6
2015	2	2015_0002	1	2015_0002_C05_1	chk481	3
2015	2	2015_0002	1	2015_0002_C05_1	chk489	5
2015	2	2015_0002	2	2015_0002_708_2	chk489	6
2015	2	2015_0002	2	2015_0002_309_2	chk467	5
2015	2	2015_0002	2	2015_0002_R05_2	chk487	7
2015	2	2015_0002	2	2015_0002_R15_2	chk478	7
2015	2	2015_0002	2	2015_0002_R20_2	chk485	3
2015	2	2015_0002	2	2015_0002_R25_2	chk494	3
2015	2	2015_0002	2	2015_0002_E03_2	chk156	2
2015	2	2015_0002	2	2015_0002_E08_2	chk467	6
2015	2	2015_0002	2	2015_0002_C04_2	chk156	5
2015	2	2015_0002	2	2015_0002_708_2	chk396	6
2015	2	2015_0002	2	2015_0002_M01_2	chk481	6
2015	2	2015_0002	2	2015_0002_R05_2	chk494	4
2015	2	2015_0002	2	2015_0002_R10_2	chk482	8
2015	2	2015_0002	2	2015_0002_606_2	chk040	6
2015	2	2015_0002	2	2015_0002_606_2	chk487	6
2015	2	2015_0002	1	2015_0002_C05_1	chk271	4
2015	2	2015_0002	1	2015_0002_C05_1	chk397	4
2015	2	2015_0002	2	2015_0002_708_2	chk266	4
2015	2	2015_0002	2	2015_0002_708_2	chk397	5
2015	2	2015_0002	2	2015_0002_304_2	chk463	2
2015	2	2015_0002	2	2015_0002_304_2	chk476	5
2015	2	2015_0002	2	2015_0002_309_2	chk468	5
2015	2	2015_0002	2	2015_0002_309_2	chk463	6
2015	2	2015_0002	2	2015_0002_R25_2	chk487	4
2015	2	2015_0002	2	2015_0002_606_2	chk071	6
2015	2	2015_0002	2	2015_0002_E08_2	chk477	6
2015	2	2015_0002	2	2015_0002_C09_2	chk149	4
2015	2	2015_0002	1	2015_0002_C26_1	chk477	7
2015	2	2015_0002	2	2015_0002_R15_2	chk482	6
2015	2	2015_0002	2	2015_0002_606_2	chk073	3
2015	2	2015_0002	2	2015_0002_606_2	chk211	5
2015	2	2015_0002	1	2015_0002_R10_1	chk084	3
2015	2	2015_0002	1	2015_0002_R41_1	chk478	6
2015	2	2015_0002	2	2015_0002_E08_2	chk156	4
2015	2	2015_0002	2	2015_0002_C09_2	chk270	7
2015	2	2015_0002	2	2015_0002_C14_2	chk481	6
2015	2	2015_0002	1	2015_0002_C38_1	chk481	2
2015	2	2015_0002	2	2015_0002_R10_2	chk476	7
2015	2	2015_0002	2	2015_0002_R15_2	chk485	8
2015	2	2015_0002	2	2015_0002_R20_2	chk482	6
2015	2	2015_0002	2	2015_0002_606_2	chk485	3
2015	2	2015_0002	2	2015_0002_606_2	chk483	6
2015	2	2015_0002	2	2015_0002_C04_2	chk481	7
2015	2	2015_0002	1	2015_0002_C38_1	chk013	2
2015	2	2015_0002	2	2015_0002_708_2	chk179	5
2015	2	2015_0002	2	2015_0002_309_2	chk476	3
2015	2	2015_0002	2	2015_0002_R05_2	chk485	5
2015	2	2015_0002	2	2015_0002_R20_2	chk476	5
2015	2	2015_0002	2	2015_0002_606_2	chk210	3
2015	2	2015_0002	2	2015_0002_606_2	chk410	5
2015	2	2015_0002	2	2015_0002_M01_2	chk273	2
2015	2	2015_0002	2	2015_0002_304_2	chk467	6
2015	2	2015_0002	2	2015_0002_606_2	chk482	6
2015	2	2015_0002	2	2015_0002_304_2	chk487	6
2015	2	2015_0002	1	2015_0002_R10_1	chk501	6
2015	2	2015_0002	1	2015_0002_R41_1	chk496	7
2015	2	2015_0002	2	2015_0002_E03_2	chk270	6
2015	2	2015_0002	2	2015_0002_E08_2	chk270	6
2015	2	2015_0002	2	2015_0002_C09_2	chk481	3
2015	2	2015_0002	2	2015_0002_C14_2	chk273	3
2015	2	2015_0002	1	2015_0002_C26_1	chk270	6
2015	2	2015_0002	2	2015_0002_R10_2	chk478	6
2015	2	2015_0002	2	2015_0002_R15_2	chk476	7
2015	2	2015_0002	2	2015_0002_R20_2	chk478	6
2015	2	2015_0002	2	2015_0002_606_2	chk280	3
2015	2	2015_0002	2	2015_0002_606_2	chk412	5
2015	2	2015_0002	1	2015_0002_C38_1	chk154	5
2015	2	2015_0002	2	2015_0002_708_2	chk153	3
2015	2	2015_0002	2	2015_0002_304_2	chk468	3
2015	2	2015_0002	2	2015_0002_R25_2	chk485	6
2015	2	2015_0002	1	2015_0002_C27_1	chk156	2
2015	2	2015_0002	1	2015_0002_C39_1	chk397	4
2015	2	2015_0002	1	2015_0002_C06_1	chk158	4
2015	2	2015_0002	1	2015_0002_R29_1	chk476	6
2015	2	2015_0002	1	2015_0002_C27_1	chk270	7
2015	2	2015_0002	1	2015_0002_C06_1	chk481	4
2015	2	2015_0002	1	2015_0002_608_1	chk213	6
2015	2	2015_0002	1	2015_0002_608_1	chk501	3
2015	2	2015_0002	1	2015_0002_608_1	chk487	3
2015	2	2015_0002	1	2015_0002_C39_1	chk013	5
2015	2	2015_0002	1	2015_0002_608_1	chk079	6
2015	2	2015_0002	1	2015_0002_608_1	chk494	4
2015	2	2015_0002	1	2015_0002_608_1	chk496	6
2015	2	2015_0002	1	2015_0002_R01_1	chk467	5
2015	2	2015_0002	1	2015_0002_R42_1	chk478	6
2015	2	2015_0002	1	2015_0002_M02_1	chk271	6
2015	2	2015_0002	1	2015_0002_C39_1	chk154	5
2015	2	2015_0002	1	2015_0002_C06_1	chk489	6
2015	2	2015_0002	1	2015_0002_608_1	chk076	4
2015	2	2015_0002	1	2015_0002_608_1	chk413	4
2015	2	2015_0002	1	2015_0002_R01_1	chk478	3
2015	2	2015_0002	1	2015_0002_R29_1	chk485	2
2015	2	2015_0002	1	2015_0002_R42_1	chk501	7
2015	2	2015_0002	1	2015_0002_C27_1	chk477	6
2015	2	2015_0002	1	2015_0002_C39_1	chk481	4
2015	2	2015_0002	1	2015_0002_M02_1	chk273	5
2015	2	2015_0002	1	2015_0002_608_1	chk283	7
2015	2	2015_0002	1	2015_0002_608_1	chk212	3
2015	2	2015_0002	1	2015_0002_R01_1	chk068	4
2015	2	2015_0002	1	2015_0002_R29_1	chk478	5
2015	2	2015_0002	1	2015_0002_R42_1	chk492	7
2015	2	2015_0002	1	2015_0002_C27_1	chk481	6
2015	2	2015_0002	1	2015_0002_608_1	chk287	6
2015	2	2015_0002	1	2015_0002_608_1	chk078	3
2015	2	2015_0002	1	2015_0002_R01_1	chk476	4
2015	2	2015_0002	1	2015_0002_C06_1	chk397	5
2015	2	2015_0002	1	2015_0002_709_1	chk397	3
2015	2	2015_0002	1	2015_0002_M02_1	chk481	5
2015	2	2015_0002	1	2015_0002_608_1	chk286	6
2015	2	2015_0002	1	2015_0002_R29_1	chk467	3
2015	2	2015_0002	1	2015_0002_R42_1	chk496	6
2015	2	2015_0002	1	2015_0002_E04_1	chk156	4
2015	2	2015_0002	1	2015_0002_E04_1	chk467	4
2015	2	2015_0002	1	2015_0002_E09_1	chk156	3
2015	2	2015_0002	1	2015_0002_E09_1	chk467	5
2015	2	2015_0002	1	2015_0002_C05_1	chk270	6
2015	2	2015_0002	1	2015_0002_C05_1	chk156	3
2015	2	2015_0002	1	2015_0002_C10_1	chk270	5
2015	2	2015_0002	1	2015_0002_C10_1	chk156	3
2015	2	2015_0002	1	2015_0002_C15_1	chk271	4
2015	2	2015_0002	1	2015_0002_C15_1	chk481	4
2015	2	2015_0002	1	2015_0002_709_1	chk013	5
2015	2	2015_0002	1	2015_0002_709_1	chk396	5
2015	2	2015_0002	1	2015_0002_709_1	chk489	5
2015	2	2015_0002	1	2015_0002_709_1	chk179	3
2015	2	2015_0002	1	2015_0002_M02_1	chk266	4
2015	2	2015_0002	1	2015_0002_305_1	chk467	6
2015	2	2015_0002	1	2015_0002_305_1	chk463	2
2015	2	2015_0002	1	2015_0002_R01_1	chk487	6
2015	2	2015_0002	1	2015_0002_R01_1	chk485	4
2015	2	2015_0002	1	2015_0002_R06_1	chk487	8
2015	2	2015_0002	1	2015_0002_R06_1	chk485	6
2015	2	2015_0002	1	2015_0002_R11_1	chk478	7
2015	2	2015_0002	1	2015_0002_R11_1	chk476	3
2015	2	2015_0002	1	2015_0002_R16_1	chk478	7
2015	2	2015_0002	1	2015_0002_R16_1	chk476	6
2015	2	2015_0002	1	2015_0002_R21_1	chk487	7
2015	2	2015_0002	1	2015_0002_R21_1	chk485	6
2015	2	2015_0002	1	2015_0002_R26_1	chk487	5
2015	2	2015_0002	1	2015_0002_R26_1	chk485	5
2015	2	2015_0002	1	2015_0002_E04_1	chk270	5
2015	2	2015_0002	1	2015_0002_E04_1	chk477	5
2015	2	2015_0002	1	2015_0002_E09_1	chk270	4
2015	2	2015_0002	1	2015_0002_E09_1	chk477	5
2015	2	2015_0002	1	2015_0002_C05_1	chk149	4
2015	2	2015_0002	1	2015_0002_C05_1	chk481	5
2015	2	2015_0002	1	2015_0002_C10_1	chk149	6
2015	2	2015_0002	1	2015_0002_C10_1	chk481	6
2015	2	2015_0002	1	2015_0002_C15_1	chk273	3
2015	2	2015_0002	1	2015_0002_C15_1	chk272	2
2015	2	2015_0002	1	2015_0002_709_1	chk266	4
2015	2	2015_0002	1	2015_0002_709_1	chk180	6
2015	2	2015_0002	1	2015_0002_305_1	chk468	6
2015	2	2015_0002	1	2015_0002_305_1	chk476	2
2015	2	2015_0002	1	2015_0002_R01_1	chk494	7
2015	2	2015_0002	1	2015_0002_R01_1	chk498	4
2015	2	2015_0002	1	2015_0002_R06_1	chk494	7
2015	2	2015_0002	1	2015_0002_R06_1	chk498	8
2015	2	2015_0002	1	2015_0002_R11_1	chk482	6
2015	2	2015_0002	1	2015_0002_R11_1	chk485	3
2015	2	2015_0002	1	2015_0002_R16_1	chk482	5
2015	2	2015_0002	1	2015_0002_R16_1	chk485	6
2015	2	2015_0002	1	2015_0002_R21_1	chk494	7
2015	2	2015_0002	1	2015_0002_R21_1	chk498	7
2015	2	2015_0002	1	2015_0002_R26_1	chk494	6
2015	2	2015_0002	1	2015_0002_R26_1	chk498	3
2015	2	2015_0002	2	2015_0002_E09_2	chk156	4
2015	2	2015_0002	1	2015_0002_C28_1	chk158	6
2015	2	2015_0002	2	2015_0002_709_2	chk396	6
2015	2	2015_0002	2	2015_0002_R01_2	chk487	6
2015	2	2015_0002	2	2015_0002_R11_2	chk476	7
2015	2	2015_0002	2	2015_0002_R26_2	chk487	3
2015	2	2015_0002	2	2015_0002_608_2	chk494	3
2015	2	2015_0002	1	2015_0002_R02_1	chk478	4
2015	2	2015_0002	2	2015_0002_C05_2	chk481	6
2015	2	2015_0002	1	2015_0002_C07_1	chk397	4
2015	2	2015_0002	2	2015_0002_M02_2	chk273	3
2015	2	2015_0002	2	2015_0002_305_2	chk467	6
2015	2	2015_0002	1	2015_0002_R30_1	chk467	5
2015	2	2015_0002	2	2015_0002_E04_2	chk467	4
2015	2	2015_0002	2	2015_0002_C10_2	chk270	7
2015	2	2015_0002	1	2015_0002_C40_1	chk013	5
2015	2	2015_0002	2	2015_0002_709_2	chk013	3
2015	2	2015_0002	2	2015_0002_M02_2	chk481	7
2015	2	2015_0002	2	2015_0002_R01_2	chk485	6
2015	2	2015_0002	2	2015_0002_R11_2	chk485	5
2015	2	2015_0002	2	2015_0002_R21_2	chk487	6
2015	2	2015_0002	2	2015_0002_R26_2	chk494	6
2015	2	2015_0002	2	2015_0002_608_2	chk413	4
2015	2	2015_0002	2	2015_0002_E04_2	chk270	5
2015	2	2015_0002	2	2015_0002_C05_2	chk270	6
2015	2	2015_0002	2	2015_0002_C10_2	chk156	2
2015	2	2015_0002	2	2015_0002_R06_2	chk498	4
2015	2	2015_0002	2	2015_0002_R11_2	chk478	7
2015	2	2015_0002	2	2015_0002_R21_2	chk494	6
2015	2	2015_0002	1	2015_0002_R30_1	chk478	6
2015	2	2015_0002	2	2015_0002_E09_2	chk467	4
2015	2	2015_0002	2	2015_0002_C15_2	chk273	2
2015	2	2015_0002	1	2015_0002_C28_1	chk397	6
2015	2	2015_0002	1	2015_0002_C07_1	chk158	2
2015	2	2015_0002	2	2015_0002_709_2	chk180	3
2015	2	2015_0002	2	2015_0002_305_2	chk468	4
2015	2	2015_0002	2	2015_0002_R06_2	chk485	7
2015	2	2015_0002	2	2015_0002_R11_2	chk482	6
2015	2	2015_0002	2	2015_0002_R21_2	chk485	6
2015	2	2015_0002	2	2015_0002_R26_2	chk485	7
2015	2	2015_0002	2	2015_0002_608_2	chk076	6
2015	2	2015_0002	2	2015_0002_608_2	chk079	7
2015	2	2015_0002	2	2015_0002_608_2	chk501	6
2015	2	2015_0002	2	2015_0002_E04_2	chk156	3
2015	2	2015_0002	2	2015_0002_C15_2	chk271	2
2015	2	2015_0002	1	2015_0002_C28_1	chk481	6
2015	2	2015_0002	1	2015_0002_C40_1	chk481	4
2015	2	2015_0002	2	2015_0002_709_2	chk489	4
2015	2	2015_0002	2	2015_0002_M02_2	chk266	5
2015	2	2015_0002	2	2015_0002_R01_2	chk498	8
2015	2	2015_0002	2	2015_0002_R16_2	chk478	8
2015	2	2015_0002	2	2015_0002_608_2	chk078	3
2015	2	2015_0002	1	2015_0002_R02_1	chk068	3
2015	2	2015_0002	1	2015_0002_R30_1	chk485	3
2015	2	2015_0002	2	2015_0002_C05_2	chk156	4
2015	2	2015_0002	2	2015_0002_C15_2	chk272	2
2015	2	2015_0002	2	2015_0002_709_2	chk397	5
2015	2	2015_0002	2	2015_0002_R06_2	chk494	5
2015	2	2015_0002	2	2015_0002_R16_2	chk482	8
2015	2	2015_0002	2	2015_0002_R26_2	chk498	7
2015	2	2015_0002	2	2015_0002_E09_2	chk270	4
2015	2	2015_0002	2	2015_0002_C05_2	chk149	6
2015	2	2015_0002	1	2015_0002_C40_1	chk154	6
2015	2	2015_0002	2	2015_0002_305_2	chk476	7
2015	2	2015_0002	2	2015_0002_R21_2	chk498	5
2015	2	2015_0002	2	2015_0002_608_2	chk287	7
2015	2	2015_0002	1	2015_0002_R02_1	chk476	4
2015	2	2015_0002	2	2015_0002_C10_2	chk149	6
2015	2	2015_0002	2	2015_0002_C15_2	chk481	4
2015	2	2015_0002	1	2015_0002_C07_1	chk481	6
2015	2	2015_0002	2	2015_0002_709_2	chk179	3
2015	2	2015_0002	2	2015_0002_R01_2	chk494	5
2015	2	2015_0002	2	2015_0002_R16_2	chk485	8
2015	2	2015_0002	2	2015_0002_608_2	chk487	5
2015	2	2015_0002	2	2015_0002_608_2	chk212	6
2015	2	2015_0002	1	2015_0002_R30_1	chk476	3
2015	2	2015_0002	2	2015_0002_E09_2	chk477	6
2015	2	2015_0002	2	2015_0002_C10_2	chk481	4
2015	2	2015_0002	1	2015_0002_C28_1	chk271	6
2015	2	2015_0002	1	2015_0002_C40_1	chk397	5
2015	2	2015_0002	1	2015_0002_C07_1	chk489	5
2015	2	2015_0002	2	2015_0002_709_2	chk266	4
2015	2	2015_0002	2	2015_0002_305_2	chk463	7
2015	2	2015_0002	2	2015_0002_R06_2	chk487	6
2015	2	2015_0002	2	2015_0002_R16_2	chk476	6
2015	2	2015_0002	2	2015_0002_608_2	chk496	4
2015	2	2015_0002	1	2015_0002_R02_1	chk485	3
2015	2	2015_0002	2	2015_0002_E04_2	chk477	5
2015	2	2015_0002	2	2015_0002_608_2	chk286	6
2015	2	2015_0002	2	2015_0002_608_2	chk283	3
2015	2	2015_0002	1	2015_0002_C08_1	chk397	5
2015	2	2015_0002	1	2015_0002_710_1	chk008	4
2015	2	2015_0002	1	2015_0002_710_1	chk139	5
2015	2	2015_0002	1	2015_0002_301_1	chk485	3
2015	2	2015_0002	1	2015_0002_R31_1	chk487	3
2015	2	2015_0002	1	2015_0002_710_1	chk397	3
2015	2	2015_0002	1	2015_0002_R03_1	chk485	2
2015	2	2015_0002	1	2015_0002_C29_1	chk481	5
2015	2	2015_0002	1	2015_0002_710_1	chk154	4
2015	2	2015_0002	1	2015_0002_301_1	chk494	4
2015	2	2015_0002	1	2015_0002_C29_1	chk271	3
2015	2	2015_0002	1	2015_0002_C08_1	chk158	4
2015	2	2015_0002	1	2015_0002_710_1	chk013	5
2015	2	2015_0002	1	2015_0002_R03_1	chk478	5
2015	2	2015_0002	1	2015_0002_C29_1	chk158	3
2015	2	2015_0002	1	2015_0002_C41_1	chk154	5
2015	2	2015_0002	1	2015_0002_710_1	chk391	4
2015	2	2015_0002	1	2015_0002_710_1	chk396	7
2015	2	2015_0002	1	2015_0002_C29_1	chk397	3
2015	2	2015_0002	1	2015_0002_C41_1	chk481	6
2015	2	2015_0002	1	2015_0002_C08_1	chk481	5
2015	2	2015_0002	1	2015_0002_710_1	chk180	4
2015	2	2015_0002	1	2015_0002_301_1	chk498	6
2015	2	2015_0002	1	2015_0002_301_1	chk487	3
2015	2	2015_0002	1	2015_0002_R03_1	chk476	4
2015	2	2015_0002	1	2015_0002_C41_1	chk397	5
2015	2	2015_0002	1	2015_0002_C08_1	chk489	5
2015	2	2015_0002	1	2015_0002_R31_1	chk478	3
2015	2	2015_0002	1	2015_0002_E05_1	chk156	4
2015	2	2015_0002	1	2015_0002_E05_1	chk467	5
2015	2	2015_0002	1	2015_0002_C01_1	chk270	6
2015	2	2015_0002	1	2015_0002_C01_1	chk156	2
2015	2	2015_0002	1	2015_0002_C06_1	chk271	7
2015	2	2015_0002	1	2015_0002_C06_1	chk481	6
2015	2	2015_0002	1	2015_0002_C11_1	chk270	3
2015	2	2015_0002	1	2015_0002_C11_1	chk156	3
2015	2	2015_0002	1	2015_0002_C16_1	chk271	3
2015	2	2015_0002	1	2015_0002_C16_1	chk481	6
2015	2	2015_0002	1	2015_0002_301_1	chk467	3
2015	2	2015_0002	1	2015_0002_301_1	chk463	5
2015	2	2015_0002	1	2015_0002_306_1	chk467	5
2015	2	2015_0002	1	2015_0002_306_1	chk463	3
2015	2	2015_0002	1	2015_0002_R02_1	chk487	5
2015	2	2015_0002	1	2015_0002_R02_1	chk485	5
2015	2	2015_0002	1	2015_0002_R07_1	chk487	5
2015	2	2015_0002	1	2015_0002_R07_1	chk485	6
2015	2	2015_0002	1	2015_0002_R12_1	chk478	6
2015	2	2015_0002	1	2015_0002_R12_1	chk476	6
2015	2	2015_0002	1	2015_0002_R17_1	chk478	8
2015	2	2015_0002	1	2015_0002_R17_1	chk476	8
2015	2	2015_0002	1	2015_0002_R22_1	chk487	3
2015	2	2015_0002	1	2015_0002_R22_1	chk485	3
2015	2	2015_0002	1	2015_0002_R27_1	chk487	6
2015	2	2015_0002	1	2015_0002_R27_1	chk485	4
2015	2	2015_0002	1	2015_0002_R03_1	chk068	3
2015	2	2015_0002	1	2015_0002_R31_1	chk496	3
2015	2	2015_0002	1	2015_0002_E05_1	chk270	6
2015	2	2015_0002	1	2015_0002_E05_1	chk477	6
2015	2	2015_0002	1	2015_0002_C01_1	chk149	4
2015	2	2015_0002	1	2015_0002_C01_1	chk481	4
2015	2	2015_0002	1	2015_0002_C06_1	chk273	4
2015	2	2015_0002	1	2015_0002_C06_1	chk272	4
2015	2	2015_0002	1	2015_0002_C11_1	chk149	2
2015	2	2015_0002	1	2015_0002_C11_1	chk481	6
2015	2	2015_0002	1	2015_0002_C16_1	chk273	2
2015	2	2015_0002	1	2015_0002_C16_1	chk272	2
2015	2	2015_0002	1	2015_0002_C41_1	chk013	6
2015	2	2015_0002	1	2015_0002_301_1	chk468	2
2015	2	2015_0002	1	2015_0002_301_1	chk476	6
2015	2	2015_0002	1	2015_0002_306_1	chk468	5
2015	2	2015_0002	1	2015_0002_306_1	chk476	3
2015	2	2015_0002	1	2015_0002_R02_1	chk494	5
2015	2	2015_0002	1	2015_0002_R02_1	chk498	6
2015	2	2015_0002	1	2015_0002_R07_1	chk494	5
2015	2	2015_0002	1	2015_0002_R07_1	chk498	6
2015	2	2015_0002	1	2015_0002_R12_1	chk482	5
2015	2	2015_0002	1	2015_0002_R12_1	chk485	6
2015	2	2015_0002	1	2015_0002_R17_1	chk482	7
2015	2	2015_0002	1	2015_0002_R17_1	chk485	6
2015	2	2015_0002	1	2015_0002_R22_1	chk494	3
2015	2	2015_0002	1	2015_0002_R22_1	chk498	6
2015	2	2015_0002	1	2015_0002_R27_1	chk494	7
2015	2	2015_0002	1	2015_0002_R27_1	chk498	7
2015	2	2015_0002	2	2015_0002_C01_2	chk156	3
2015	2	2015_0002	2	2015_0002_C16_2	chk272	2
2015	2	2015_0002	1	2015_0002_C42_1	chk397	5
2015	2	2015_0002	1	2015_0002_C09_1	chk154	4
2015	2	2015_0002	2	2015_0002_306_2	chk476	6
2015	2	2015_0002	2	2015_0002_R12_2	chk478	6
2015	2	2015_0002	2	2015_0002_R22_2	chk487	7
2015	2	2015_0002	2	2015_0002_R27_2	chk485	6
2015	2	2015_0002	2	2015_0002_C06_2	chk271	5
2015	2	2015_0002	1	2015_0002_C30_1	chk397	4
2015	2	2015_0002	1	2015_0002_C42_1	chk013	3
2015	2	2015_0002	2	2015_0002_R02_2	chk498	6
2015	2	2015_0002	2	2015_0002_R12_2	chk476	6
2015	2	2015_0002	2	2015_0002_R22_2	chk494	3
2015	2	2015_0002	1	2015_0002_R04_1	chk476	5
2015	2	2015_0002	2	2015_0002_C16_2	chk271	2
2015	2	2015_0002	2	2015_0002_710_2	chk397	6
2015	2	2015_0002	2	2015_0002_306_2	chk468	3
2015	2	2015_0002	2	2015_0002_R02_2	chk485	6
2015	2	2015_0002	2	2015_0002_R07_2	chk494	3
2015	2	2015_0002	2	2015_0002_R17_2	chk482	7
2015	2	2015_0002	2	2015_0002_301_2	chk494	6
2015	2	2015_0002	2	2015_0002_301_2	chk487	5
2015	2	2015_0002	2	2015_0002_C16_2	chk273	2
2015	2	2015_0002	1	2015_0002_C42_1	chk481	5
2015	2	2015_0002	2	2015_0002_710_2	chk180	5
2015	2	2015_0002	2	2015_0002_710_2	chk013	5
2015	2	2015_0002	2	2015_0002_301_2	chk467	6
2015	2	2015_0002	2	2015_0002_R12_2	chk485	6
2015	2	2015_0002	2	2015_0002_R17_2	chk478	7
2015	2	2015_0002	2	2015_0002_301_2	chk498	7
2015	2	2015_0002	1	2015_0002_R32_1	chk487	3
2015	2	2015_0002	2	2015_0002_E05_2	chk467	6
2015	2	2015_0002	2	2015_0002_C01_2	chk481	3
2015	2	2015_0002	1	2015_0002_C30_1	chk154	5
2015	2	2015_0002	1	2015_0002_C09_1	chk481	6
2015	2	2015_0002	2	2015_0002_710_2	chk154	6
2015	2	2015_0002	2	2015_0002_710_2	chk396	5
2015	2	2015_0002	2	2015_0002_306_2	chk467	6
2015	2	2015_0002	2	2015_0002_R27_2	chk494	7
2015	2	2015_0002	1	2015_0002_R04_1	chk478	3
2015	2	2015_0002	2	2015_0002_E05_2	chk156	4
2015	2	2015_0002	2	2015_0002_C06_2	chk272	3
2015	2	2015_0002	2	2015_0002_C11_2	chk270	6
2015	2	2015_0002	2	2015_0002_710_2	chk139	6
2015	2	2015_0002	2	2015_0002_R17_2	chk485	6
2015	2	2015_0002	1	2015_0002_R32_1	chk496	6
2015	2	2015_0002	2	2015_0002_E05_2	chk477	7
2015	2	2015_0002	2	2015_0002_C06_2	chk481	3
2015	2	2015_0002	2	2015_0002_C11_2	chk156	5
2015	2	2015_0002	2	2015_0002_C16_2	chk481	2
2015	2	2015_0002	1	2015_0002_C30_1	chk481	3
2015	2	2015_0002	2	2015_0002_710_2	chk008	3
2015	2	2015_0002	2	2015_0002_710_2	chk391	7
2015	2	2015_0002	2	2015_0002_R27_2	chk487	6
2015	2	2015_0002	1	2015_0002_R04_1	chk485	4
2015	2	2015_0002	2	2015_0002_C01_2	chk149	5
2015	2	2015_0002	2	2015_0002_R02_2	chk487	5
2015	2	2015_0002	2	2015_0002_R07_2	chk487	6
2015	2	2015_0002	2	2015_0002_R17_2	chk476	8
2015	2	2015_0002	2	2015_0002_R22_2	chk485	6
2015	2	2015_0002	1	2015_0002_R32_1	chk478	3
2015	2	2015_0002	2	2015_0002_E05_2	chk270	6
2015	2	2015_0002	2	2015_0002_C01_2	chk270	4
2015	2	2015_0002	2	2015_0002_C11_2	chk149	5
2015	2	2015_0002	1	2015_0002_C09_1	chk266	4
2015	2	2015_0002	2	2015_0002_301_2	chk468	4
2015	2	2015_0002	2	2015_0002_R02_2	chk494	5
2015	2	2015_0002	2	2015_0002_R07_2	chk498	8
2015	2	2015_0002	1	2015_0002_R04_1	chk487	3
2015	2	2015_0002	2	2015_0002_C06_2	chk273	3
2015	2	2015_0002	2	2015_0002_C11_2	chk481	5
2015	2	2015_0002	1	2015_0002_C42_1	chk154	6
2015	2	2015_0002	1	2015_0002_C09_1	chk158	4
2015	2	2015_0002	2	2015_0002_306_2	chk463	6
2015	2	2015_0002	2	2015_0002_R07_2	chk485	4
2015	2	2015_0002	2	2015_0002_R22_2	chk498	8
2015	2	2015_0002	2	2015_0002_301_2	chk485	5
2015	2	2015_0002	1	2015_0002_R32_1	chk501	6
2015	2	2015_0002	1	2015_0002_C30_1	chk013	4
2015	2	2015_0002	2	2015_0002_301_2	chk463	6
2015	2	2015_0002	2	2015_0002_R12_2	chk482	5
2015	2	2015_0002	2	2015_0002_R27_2	chk498	3
2013	24	2013_0024	2	2013_0024_310_2	chk486	4
2013	24	2013_0024	1	2013_0024_331_1	chk486	6
2016	24	2016_0024	1	2016_0024_605_1	chk073	4
2016	24	2016_0024	1	2016_0024_605_1	chk410	3
2014	24	2014_0024	1	2014_0024_606_1	chk069	6
2014	24	2014_0024	1	2014_0024_C13_1	chk266	2
2013	24	2013_0024	2	2013_0024_320_2	chk496	2
2014	24	2014_0024	1	2014_0024_C13_1	chk006	3
2016	24	2016_0024	1	2016_0024_362_1	chk477	4
2013	24	2013_0024	2	2013_0024_340_2	chk502	3
2016	24	2016_0024	1	2016_0024_605_1	chk282	3
2013	24	2013_0024	2	2013_0024_Y11_2	chk477	1
2016	24	2016_0024	1	2016_0024_39A_1	chk175	4
2014	24	2014_0024	1	2014_0024_606_1	chk490	6
2014	24	2014_0024	1	2014_0024_606_1	chk484	6
2014	24	2014_0024	1	2014_0024_606_1	chk475	5
2014	24	2014_0024	1	2014_0024_606_1	chk473	5
2016	24	2016_0024	1	2016_0024_372_1	chk396	6
2013	24	2013_0024	2	2013_0024_Y01_2	chk477	3
2016	24	2016_0024	1	2016_0024_605_1	chk487	4
2016	24	2016_0024	1	2016_0024_605_1	chk071	3
2014	24	2014_0024	1	2014_0024_606_1	chk075	6
2014	24	2014_0024	1	2014_0024_606_1	chk487	6
2013	24	2013_0024	2	2013_0024_330_2	chk478	2
2013	24	2013_0024	2	2013_0024_330_2	chk480	2
2016	24	2016_0024	1	2016_0024_605_1	chk281	5
2016	24	2016_0024	1	2016_0024_605_1	chk478	5
2013	24	2013_0024	2	2013_0024_Y11_2	chk143	2
2016	24	2016_0024	1	2016_0024_372_1	chk161	6
2016	24	2016_0024	1	2016_0024_403_1	chk273	2
2016	24	2016_0024	1	2016_0024_403_1	chk158	2
2016	24	2016_0024	1	2016_0024_605_1	chk482	6
2016	24	2016_0024	1	2016_0024_605_1	chk411	5
2014	24	2014_0024	1	2014_0024_606_1	chk071	6
2014	24	2014_0024	1	2014_0024_C13_1	chk142	3
2014	24	2014_0024	1	2014_0024_M01_1	chk011	2
2016	24	2016_0024	1	2016_0024_372_1	chk271	8
2013	24	2013_0024	2	2013_0024_340_2	chk510	1
2016	24	2016_0024	1	2016_0024_403_1	chk027	4
2016	24	2016_0024	1	2016_0024_403_1	chk271	5
2016	24	2016_0024	1	2016_0024_403_1	chk025	5
2016	24	2016_0024	1	2016_0024_403_1	chk156	2
2016	24	2016_0024	1	2016_0024_605_1	chk074	2
2016	24	2016_0024	1	2016_0024_39A_1	chk491	4
2014	24	2014_0024	1	2014_0024_606_1	chk280	6
2014	24	2014_0024	1	2014_0024_606_1	chk039	4
2013	24	2013_0024	2	2013_0024_310_2	chk480	4
2013	24	2013_0024	2	2013_0024_320_2	chk268	3
2013	24	2013_0024	2	2013_0024_330_2	chk475	1
2016	24	2016_0024	1	2016_0024_362_1	chk271	5
2016	24	2016_0024	1	2016_0024_372_1	chk025	7
2013	24	2013_0024	2	2013_0024_Y01_2	chk143	3
2016	24	2016_0024	1	2016_0024_605_1	chk412	6
2016	24	2016_0024	1	2016_0024_605_1	chk491	5
2016	24	2016_0024	1	2016_0024_605_1	chk076	5
2014	24	2014_0024	1	2014_0024_M01_1	chk266	3
2016	24	2016_0024	1	2016_0024_362_1	chk161	2
2013	24	2013_0024	2	2013_0024_Y01_2	chk142	3
2016	24	2016_0024	1	2016_0024_605_1	chk485	3
2013	24	2013_0024	2	2013_0024_Y11_2	chk037	1
2014	24	2014_0024	1	2014_0024_606_1	chk073	5
2014	24	2014_0024	1	2014_0024_M01_1	chk481	3
2014	24	2014_0024	1	2014_0024_M01_1	chk477	4
2013	24	2013_0024	2	2013_0024_340_2	chk496	2
2016	24	2016_0024	1	2016_0024_40A_1	chk466	7
2013	24	2013_0024	2	2013_0024_Y01_2	chk037	1
2016	24	2016_0024	1	2016_0024_39A_1	chk468	2
2014	24	2014_0024	1	2014_0024_606_1	chk617	6
2014	24	2014_0024	1	2014_0024_606_1	chk478	6
2014	24	2014_0024	1	2014_0024_606_1	chk208	6
2013	24	2013_0024	1	2013_0024_301_1	chk278	4
2014	24	2014_0024	1	2014_0024_E01_1	chk037	2
2016	24	2016_0024	1	2016_0024_301_1	chk156	3
2013	24	2013_0024	1	2013_0024_301_1	chk469	3
2014	24	2014_0024	1	2014_0024_E01_1	chk142	4
2016	24	2016_0024	1	2016_0024_301_1	chk255	2
2014	24	2014_0024	1	2014_0024_Y04_1	chk391	4
2016	24	2016_0024	1	2016_0024_306_1	chk156	2
2014	24	2014_0024	1	2014_0024_Y04_1	chk481	4
2016	24	2016_0024	1	2016_0024_306_1	chk255	2
2013	24	2013_0024	2	2013_0024_310_2	chk478	3
2013	24	2013_0024	1	2013_0024_311_1	chk478	4
2014	24	2014_0024	1	2014_0024_Y09_1	chk011	5
2016	24	2016_0024	1	2016_0024_311_1	chk025	5
2013	24	2013_0024	1	2013_0024_311_1	chk475	1
2014	24	2014_0024	1	2014_0024_Y09_1	chk142	3
2016	24	2016_0024	1	2016_0024_311_1	chk271	3
2016	24	2016_0024	1	2016_0024_316_1	chk257	3
2016	24	2016_0024	1	2016_0024_316_1	chk258	6
2014	24	2014_0024	1	2014_0024_C13_1	chk011	3
2013	24	2013_0024	1	2013_0024_321_1	chk278	3
2016	24	2016_0024	1	2016_0024_321_1	chk257	3
2013	24	2013_0024	1	2013_0024_321_1	chk469	1
2016	24	2016_0024	1	2016_0024_321_1	chk258	4
2016	24	2016_0024	1	2016_0024_362_1	chk156	3
2013	24	2013_0024	1	2013_0024_331_1	chk475	3
2014	24	2014_0024	1	2014_0024_301_1	chk472	3
2014	24	2014_0024	1	2014_0024_301_1	chk473	4
2014	24	2014_0024	1	2014_0024_306_1	chk472	5
2014	24	2014_0024	1	2014_0024_306_1	chk473	6
2013	24	2013_0024	1	2013_0024_341_1	chk502	1
2014	24	2014_0024	1	2014_0024_304_1	chk478	6
2016	24	2016_0024	1	2016_0024_40A_1	chk467	3
2013	24	2013_0024	1	2013_0024_341_1	chk496	3
2014	24	2014_0024	1	2014_0024_304_1	chk475	5
2016	24	2016_0024	1	2016_0024_40A_1	chk465	3
2016	24	2016_0024	1	2016_0024_40A_1	chk260	6
2016	24	2016_0024	1	2016_0024_40A_1	chk463	3
2014	24	2014_0024	1	2014_0024_309_1	chk478	6
2016	24	2016_0024	1	2016_0024_40F_1	chk494	4
2014	24	2014_0024	1	2014_0024_309_1	chk475	5
2016	24	2016_0024	1	2016_0024_40F_1	chk491	3
2016	24	2016_0024	1	2016_0024_40F_1	chk487	3
2016	24	2016_0024	1	2016_0024_40F_1	chk482	3
2014	24	2014_0024	1	2014_0024_314_1	chk490	6
2013	24	2013_0024	1	2013_0024_Y02_1	chk142	4
2014	24	2014_0024	1	2014_0024_314_1	chk484	6
2014	24	2014_0024	1	2014_0024_319_1	chk478	6
2016	24	2016_0024	1	2016_0024_36G_1	chk465	3
2013	24	2013_0024	2	2013_0024_Y11_2	chk142	1
2014	24	2014_0024	1	2014_0024_319_1	chk475	5
2016	24	2016_0024	1	2016_0024_36G_1	chk463	3
2013	24	2013_0024	1	2013_0024_Y12_1	chk037	2
2014	24	2014_0024	1	2014_0024_313_1	chk496	6
2013	24	2013_0024	1	2013_0024_Y12_1	chk142	3
2014	24	2014_0024	1	2014_0024_313_1	chk490	6
2014	24	2014_0024	1	2014_0024_606_1	chk040	5
2014	24	2014_0024	1	2014_0024_606_1	chk480	6
2013	24	2013_0024	1	2013_0024_301_1	chk468	3
2014	24	2014_0024	1	2014_0024_E01_1	chk011	4
2016	24	2016_0024	1	2016_0024_301_1	chk271	7
2013	24	2013_0024	1	2013_0024_301_1	chk475	2
2014	24	2014_0024	1	2014_0024_E01_1	chk477	4
2016	24	2016_0024	1	2016_0024_301_1	chk025	6
2013	24	2013_0024	2	2013_0024_310_2	chk475	2
2014	24	2014_0024	1	2014_0024_Y04_1	chk265	2
2016	24	2016_0024	1	2016_0024_306_1	chk271	5
2014	24	2014_0024	1	2014_0024_Y04_1	chk264	4
2016	24	2016_0024	1	2016_0024_306_1	chk025	5
2013	24	2013_0024	1	2013_0024_311_1	chk480	3
2014	24	2014_0024	1	2014_0024_Y09_1	chk477	5
2016	24	2016_0024	1	2016_0024_311_1	chk158	2
2013	24	2013_0024	1	2013_0024_311_1	chk486	4
2014	24	2014_0024	1	2014_0024_Y09_1	chk481	5
2016	24	2016_0024	1	2016_0024_311_1	chk396	3
2016	24	2016_0024	1	2016_0024_316_1	chk255	2
2016	24	2016_0024	1	2016_0024_316_1	chk156	2
2013	24	2013_0024	2	2013_0024_320_2	chk502	2
2013	24	2013_0024	1	2013_0024_321_1	chk468	3
2016	24	2016_0024	1	2016_0024_321_1	chk255	2
2013	24	2013_0024	1	2013_0024_321_1	chk475	3
2016	24	2016_0024	1	2016_0024_321_1	chk156	2
2013	24	2013_0024	1	2013_0024_331_1	chk478	4
2014	24	2014_0024	1	2014_0024_301_1	chk467	5
2013	24	2013_0024	1	2013_0024_331_1	chk480	4
2014	24	2014_0024	1	2014_0024_301_1	chk475	4
2014	24	2014_0024	1	2014_0024_306_1	chk467	5
2014	24	2014_0024	1	2014_0024_306_1	chk475	5
2013	24	2013_0024	1	2013_0024_341_1	chk268	3
2014	24	2014_0024	1	2014_0024_304_1	chk480	6
2016	24	2016_0024	1	2016_0024_40A_1	chk155	2
2013	24	2013_0024	1	2013_0024_341_1	chk510	2
2014	24	2014_0024	1	2014_0024_304_1	chk484	6
2016	24	2016_0024	1	2016_0024_40A_1	chk468	6
2014	24	2014_0024	1	2014_0024_309_1	chk480	6
2016	24	2016_0024	1	2016_0024_40F_1	chk497	5
2014	24	2014_0024	1	2014_0024_309_1	chk484	6
2016	24	2016_0024	1	2016_0024_40F_1	chk499	6
2013	24	2013_0024	1	2013_0024_Y02_1	chk143	1
2014	24	2014_0024	1	2014_0024_314_1	chk493	6
2016	24	2016_0024	1	2016_0024_605_1	chk280	5
2013	24	2013_0024	1	2013_0024_Y02_1	chk477	3
2014	24	2014_0024	1	2014_0024_314_1	chk496	6
2016	24	2016_0024	1	2016_0024_605_1	chk476	4
2014	24	2014_0024	1	2014_0024_319_1	chk480	6
2016	24	2016_0024	1	2016_0024_36G_1	chk467	3
2014	24	2014_0024	1	2014_0024_319_1	chk484	5
2016	24	2016_0024	1	2016_0024_36G_1	chk468	3
2013	24	2013_0024	1	2013_0024_Y12_1	chk143	2
2014	24	2014_0024	1	2014_0024_313_1	chk509	5
2013	24	2013_0024	1	2013_0024_Y12_1	chk477	4
2014	24	2014_0024	1	2014_0024_313_1	chk514	6
2016	24	2016_0024	1	2016_0024_39A_1	chk478	5
2014	24	2014_0024	1	2014_0024_606_1	chk210	6
2013	24	2013_0024	2	2013_0024_301_2	chk468	2
2016	24	2016_0024	2	2016_0024_301_2	chk271	7
2013	24	2013_0024	1	2013_0024_310_1	chk486	6
2013	24	2013_0024	1	2013_0024_310_1	chk480	5
2016	24	2016_0024	2	2016_0024_311_2	chk396	3
2013	24	2013_0024	2	2013_0024_311_2	chk475	1
2014	24	2014_0024	1	2014_0024_C14_1	chk006	3
2013	24	2013_0024	1	2013_0024_320_1	chk510	4
2013	24	2013_0024	1	2013_0024_320_1	chk268	1
2016	24	2016_0024	2	2016_0024_321_2	chk258	2
2014	24	2014_0024	1	2014_0024_M02_1	chk266	3
2013	24	2013_0024	1	2013_0024_330_1	chk486	3
2014	24	2014_0024	2	2014_0024_301_2	chk475	5
2013	24	2013_0024	1	2013_0024_340_1	chk510	4
2016	24	2016_0024	2	2016_0024_403_2	chk273	3
2013	24	2013_0024	1	2013_0024_340_1	chk268	2
2013	24	2013_0024	2	2013_0024_341_2	chk510	4
2013	24	2013_0024	1	2013_0024_Y01_1	chk477	4
2014	24	2014_0024	2	2014_0024_309_2	chk478	7
2013	24	2013_0024	1	2013_0024_Y01_1	chk143	4
2014	24	2014_0024	2	2014_0024_314_2	chk493	6
2013	24	2013_0024	1	2013_0024_Y11_1	chk477	2
2014	24	2014_0024	2	2014_0024_319_2	chk478	6
2013	24	2013_0024	1	2013_0024_Y11_1	chk143	1
2014	24	2014_0024	2	2014_0024_606_2	chk071	5
2013	24	2013_0024	1	2013_0024_310_1	chk475	3
2013	24	2013_0024	1	2013_0024_310_1	chk478	3
2014	24	2014_0024	2	2014_0024_Y09_2	chk011	3
2016	24	2016_0024	2	2016_0024_311_2	chk158	2
2014	24	2014_0024	2	2014_0024_Y09_2	chk477	5
2013	24	2013_0024	1	2013_0024_320_1	chk496	5
2016	24	2016_0024	2	2016_0024_316_2	chk255	3
2013	24	2013_0024	1	2013_0024_320_1	chk502	5
2013	24	2013_0024	1	2013_0024_330_1	chk475	4
2016	24	2016_0024	1	2016_0024_363_1	chk271	3
2013	24	2013_0024	2	2013_0024_331_2	chk475	3
2013	24	2013_0024	1	2013_0024_340_1	chk496	4
2013	24	2013_0024	1	2013_0024_340_1	chk502	2
2014	24	2014_0024	2	2014_0024_306_2	chk475	6
2016	24	2016_0024	2	2016_0024_40A_2	chk465	5
2013	24	2013_0024	1	2013_0024_Y01_1	chk142	4
2016	24	2016_0024	2	2016_0024_40F_2	chk482	3
2013	24	2013_0024	1	2013_0024_Y01_1	chk037	2
2016	24	2016_0024	2	2016_0024_605_2	chk282	3
2014	24	2014_0024	2	2014_0024_319_2	chk484	6
2013	24	2013_0024	1	2013_0024_Y11_1	chk142	3
2013	24	2013_0024	1	2013_0024_Y11_1	chk037	1
2013	24	2013_0024	2	2013_0024_Y12_2	chk142	3
2014	24	2014_0024	1	2014_0024_301_1	chk496	6
2016	24	2016_0024	1	2016_0024_39B_1	chk175	3
2014	24	2014_0024	2	2014_0024_606_2	chk075	6
2014	24	2014_0024	2	2014_0024_606_2	chk475	5
2014	24	2014_0024	2	2014_0024_E01_2	chk037	3
2016	24	2016_0024	2	2016_0024_306_2	chk025	4
2013	24	2013_0024	2	2013_0024_311_2	chk480	4
2016	24	2016_0024	1	2016_0024_373_1	chk025	7
2016	24	2016_0024	2	2016_0024_403_2	chk158	3
2016	24	2016_0024	2	2016_0024_40A_2	chk260	4
2013	24	2013_0024	2	2013_0024_341_2	chk496	3
2014	24	2014_0024	2	2014_0024_304_2	chk475	5
2016	24	2016_0024	2	2016_0024_40F_2	chk499	5
2014	24	2014_0024	2	2014_0024_606_2	chk480	6
2013	24	2013_0024	2	2013_0024_301_2	chk278	3
2014	24	2014_0024	2	2014_0024_E01_2	chk011	4
2016	24	2016_0024	2	2016_0024_301_2	chk255	3
2016	24	2016_0024	2	2016_0024_321_2	chk255	2
2013	24	2013_0024	2	2013_0024_321_2	chk468	2
2013	24	2013_0024	2	2013_0024_331_2	chk486	5
2016	24	2016_0024	1	2016_0024_373_1	chk396	6
2016	24	2016_0024	2	2016_0024_403_2	chk271	6
2016	24	2016_0024	2	2016_0024_40A_2	chk155	3
2014	24	2014_0024	2	2014_0024_304_2	chk480	6
2014	24	2014_0024	2	2014_0024_309_2	chk480	6
2013	24	2013_0024	2	2013_0024_Y02_2	chk142	2
2014	24	2014_0024	2	2014_0024_314_2	chk496	6
2014	24	2014_0024	2	2014_0024_319_2	chk480	6
2014	24	2014_0024	2	2014_0024_606_2	chk040	6
2014	24	2014_0024	2	2014_0024_E01_2	chk477	3
2016	24	2016_0024	2	2016_0024_316_2	chk156	3
2014	24	2014_0024	2	2014_0024_301_2	chk473	5
2014	24	2014_0024	2	2014_0024_306_2	chk467	6
2013	24	2013_0024	2	2013_0024_341_2	chk502	2
2013	24	2013_0024	2	2013_0024_341_2	chk268	1
2016	24	2016_0024	2	2016_0024_40F_2	chk494	4
2016	24	2016_0024	2	2016_0024_605_2	chk476	5
2016	24	2016_0024	2	2016_0024_605_2	chk482	3
2013	24	2013_0024	2	2013_0024_Y12_2	chk037	1
2016	24	2016_0024	2	2016_0024_306_2	chk156	3
2014	24	2014_0024	2	2014_0024_Y04_2	chk481	2
2013	24	2013_0024	2	2013_0024_311_2	chk486	4
2016	24	2016_0024	2	2016_0024_311_2	chk025	5
2014	24	2014_0024	1	2014_0024_C14_1	chk011	5
2016	24	2016_0024	1	2016_0024_363_1	chk156	2
2013	24	2013_0024	2	2013_0024_331_2	chk478	4
2014	24	2014_0024	2	2014_0024_306_2	chk473	5
2016	24	2016_0024	2	2016_0024_403_2	chk156	2
2014	24	2014_0024	2	2014_0024_304_2	chk484	6
2016	24	2016_0024	2	2016_0024_40A_2	chk467	7
2016	24	2016_0024	2	2016_0024_40F_2	chk491	3
2016	24	2016_0024	2	2016_0024_605_2	chk280	5
2016	24	2016_0024	2	2016_0024_605_2	chk491	5
2013	24	2013_0024	2	2013_0024_Y02_2	chk143	2
2016	24	2016_0024	2	2016_0024_605_2	chk071	5
2016	24	2016_0024	2	2016_0024_605_2	chk483	6
2016	24	2016_0024	1	2016_0024_39B_1	chk468	2
2014	24	2014_0024	2	2014_0024_606_2	chk478	7
2014	24	2014_0024	2	2014_0024_606_2	chk487	5
2016	24	2016_0024	2	2016_0024_301_2	chk025	7
2013	24	2013_0024	2	2013_0024_301_2	chk469	2
2014	24	2014_0024	2	2014_0024_Y04_2	chk265	2
2013	24	2013_0024	2	2013_0024_321_2	chk469	3
2014	24	2014_0024	1	2014_0024_M02_1	chk477	3
2016	24	2016_0024	1	2016_0024_363_1	chk477	4
2016	24	2016_0024	1	2016_0024_373_1	chk161	6
2016	24	2016_0024	2	2016_0024_40A_2	chk466	7
2014	24	2014_0024	2	2014_0024_309_2	chk475	6
2014	24	2014_0024	2	2014_0024_314_2	chk490	6
2016	24	2016_0024	2	2016_0024_605_2	chk076	5
2014	24	2014_0024	1	2014_0024_301_1	chk475	5
2014	24	2014_0024	2	2014_0024_606_2	chk617	6
2016	24	2016_0024	2	2016_0024_301_2	chk156	2
2016	24	2016_0024	2	2016_0024_306_2	chk255	3
2016	24	2016_0024	2	2016_0024_321_2	chk156	2
2016	24	2016_0024	2	2016_0024_321_2	chk257	2
2016	24	2016_0024	1	2016_0024_363_1	chk161	3
2016	24	2016_0024	1	2016_0024_373_1	chk271	7
2013	24	2013_0024	2	2013_0024_331_2	chk480	5
2014	24	2014_0024	2	2014_0024_301_2	chk472	5
2016	24	2016_0024	2	2016_0024_40A_2	chk463	6
2014	24	2014_0024	2	2014_0024_314_2	chk484	6
2016	24	2016_0024	2	2016_0024_605_2	chk410	5
2014	24	2014_0024	1	2014_0024_301_1	chk492	6
2016	24	2016_0024	1	2016_0024_39B_1	chk478	3
2014	24	2014_0024	1	2014_0024_301_1	chk478	6
2014	24	2014_0024	2	2014_0024_606_2	chk210	6
2014	24	2014_0024	2	2014_0024_606_2	chk280	6
2014	24	2014_0024	2	2014_0024_606_2	chk484	6
2014	24	2014_0024	2	2014_0024_606_2	chk069	5
2014	24	2014_0024	2	2014_0024_E01_2	chk142	3
2014	24	2014_0024	2	2014_0024_Y04_2	chk391	3
2014	24	2014_0024	2	2014_0024_Y09_2	chk142	4
2016	24	2016_0024	2	2016_0024_311_2	chk271	4
2014	24	2014_0024	1	2014_0024_C14_1	chk142	2
2016	24	2016_0024	2	2016_0024_316_2	chk258	6
2014	24	2014_0024	1	2014_0024_M02_1	chk481	3
2014	24	2014_0024	2	2014_0024_301_2	chk467	6
2016	24	2016_0024	2	2016_0024_403_2	chk025	6
2016	24	2016_0024	2	2016_0024_40F_2	chk497	4
2014	24	2014_0024	2	2014_0024_309_2	chk484	6
2016	24	2016_0024	2	2016_0024_605_2	chk487	4
2016	24	2016_0024	2	2016_0024_605_2	chk074	3
2016	24	2016_0024	2	2016_0024_605_2	chk412	6
2016	24	2016_0024	2	2016_0024_605_2	chk485	6
2014	24	2014_0024	2	2014_0024_319_2	chk475	5
2013	24	2013_0024	2	2013_0024_Y12_2	chk143	1
2014	24	2014_0024	2	2014_0024_606_2	chk073	6
2014	24	2014_0024	2	2014_0024_606_2	chk473	5
2014	24	2014_0024	2	2014_0024_606_2	chk490	5
2014	24	2014_0024	2	2014_0024_Y09_2	chk481	4
2013	24	2013_0024	2	2013_0024_311_2	chk478	5
2014	24	2014_0024	1	2014_0024_C14_1	chk266	3
2013	24	2013_0024	2	2013_0024_321_2	chk475	1
2014	24	2014_0024	1	2014_0024_M02_1	chk011	5
2016	24	2016_0024	2	2016_0024_403_2	chk027	3
2016	24	2016_0024	2	2016_0024_605_2	chk413	4
2013	24	2013_0024	2	2013_0024_Y02_2	chk477	6
2016	24	2016_0024	2	2016_0024_605_2	chk281	4
2016	24	2016_0024	2	2016_0024_605_2	chk411	5
2016	24	2016_0024	1	2016_0024_36H_1	chk465	3
2016	24	2016_0024	1	2016_0024_36H_1	chk463	3
2016	24	2016_0024	1	2016_0024_39B_1	chk491	2
2014	24	2014_0024	2	2014_0024_606_2	chk208	6
2014	24	2014_0024	2	2014_0024_Y04_2	chk264	3
2016	24	2016_0024	2	2016_0024_306_2	chk271	3
2016	24	2016_0024	2	2016_0024_316_2	chk257	2
2014	24	2014_0024	2	2014_0024_306_2	chk472	6
2014	24	2014_0024	2	2014_0024_304_2	chk478	6
2016	24	2016_0024	2	2016_0024_40F_2	chk487	3
2016	24	2016_0024	2	2016_0024_605_2	chk073	6
2016	24	2016_0024	1	2016_0024_36H_1	chk467	7
2016	24	2016_0024	1	2016_0024_36H_1	chk468	2
2013	24	2013_0024	2	2013_0024_Y12_2	chk477	5
2014	24	2014_0024	2	2014_0024_606_2	chk039	4
2016	24	2016_0024	1	2016_0024_364_1	chk156	2
2016	24	2016_0024	1	2016_0024_374_1	chk161	5
2013	24	2013_0024	2	2013_0024_610_2	chk506	3
2013	24	2013_0024	1	2013_0024_Y03_1	chk477	4
2016	24	2016_0024	1	2016_0024_610_1	chk503	3
2016	24	2016_0024	1	2016_0024_610_1	chk079	6
2014	24	2014_0024	1	2014_0024_302_1	chk492	6
2014	24	2014_0024	1	2014_0024_608_1	chk496	7
2014	24	2014_0024	1	2014_0024_608_1	chk075	5
2014	24	2014_0024	1	2014_0024_700_1	chk011	3
2016	24	2016_0024	1	2016_0024_404_1	chk396	5
2016	24	2016_0024	1	2016_0024_404_1	chk158	4
2013	24	2013_0024	2	2013_0024_610_2	chk003	1
2016	24	2016_0024	1	2016_0024_610_1	chk078	4
2016	24	2016_0024	1	2016_0024_610_1	chk414	5
2016	24	2016_0024	1	2016_0024_610_1	chk290	4
2014	24	2014_0024	1	2014_0024_302_1	chk496	6
2014	24	2014_0024	1	2014_0024_608_1	chk487	6
2014	24	2014_0024	1	2014_0024_608_1	chk493	6
2013	24	2013_0024	2	2013_0024_329_2	chk475	3
2016	24	2016_0024	1	2016_0024_374_1	chk271	7
2016	24	2016_0024	1	2016_0024_404_1	chk271	6
2016	24	2016_0024	1	2016_0024_404_1	chk171	5
2016	24	2016_0024	1	2016_0024_404_1	chk273	5
2016	24	2016_0024	1	2016_0024_404_1	chk025	6
2013	24	2013_0024	2	2013_0024_610_2	chk288	3
2016	24	2016_0024	1	2016_0024_610_1	chk494	4
2013	24	2013_0024	2	2013_0024_Y10_2	chk384	5
2016	24	2016_0024	1	2016_0024_39C_1	chk485	2
2014	24	2014_0024	1	2014_0024_700_1	chk481	4
2013	24	2013_0024	2	2013_0024_610_2	chk495	2
2016	24	2016_0024	1	2016_0024_610_1	chk501	6
2014	24	2014_0024	1	2014_0024_608_1	chk283	5
2014	24	2014_0024	1	2014_0024_608_1	chk490	6
2014	24	2014_0024	1	2014_0024_700_1	chk006	4
2013	24	2013_0024	2	2013_0024_339_2	chk394	2
2013	24	2013_0024	2	2013_0024_610_2	chk080	3
2013	24	2013_0024	2	2013_0024_610_2	chk502	1
2013	24	2013_0024	2	2013_0024_610_2	chk496	2
2016	24	2016_0024	1	2016_0024_610_1	chk505	6
2013	24	2013_0024	2	2013_0024_Y10_2	chk139	4
2014	24	2014_0024	1	2014_0024_608_1	chk492	6
2014	24	2014_0024	1	2014_0024_608_1	chk041	5
2014	24	2014_0024	1	2014_0024_608_1	chk042	6
2013	24	2013_0024	2	2013_0024_339_2	chk495	1
2013	24	2013_0024	2	2013_0024_610_2	chk490	4
2016	24	2016_0024	1	2016_0024_610_1	chk285	6
2016	24	2016_0024	1	2016_0024_610_1	chk487	4
2014	24	2014_0024	1	2014_0024_608_1	chk284	6
2014	24	2014_0024	1	2014_0024_608_1	chk077	6
2014	24	2014_0024	1	2014_0024_608_1	chk212	4
2013	24	2013_0024	2	2013_0024_309_2	chk278	2
2013	24	2013_0024	2	2013_0024_319_2	chk496	3
2013	24	2013_0024	2	2013_0024_319_2	chk268	3
2014	24	2014_0024	1	2014_0024_700_1	chk266	3
2013	24	2013_0024	2	2013_0024_329_2	chk480	1
2016	24	2016_0024	1	2016_0024_364_1	chk271	3
2016	24	2016_0024	1	2016_0024_374_1	chk396	5
2016	24	2016_0024	1	2016_0024_610_1	chk497	6
2016	24	2016_0024	1	2016_0024_610_1	chk401	6
2016	24	2016_0024	1	2016_0024_39C_1	chk497	4
2014	24	2014_0024	1	2014_0024_302_1	chk478	6
2013	24	2013_0024	2	2013_0024_309_2	chk475	2
2014	24	2014_0024	1	2014_0024_700_1	chk147	3
2013	24	2013_0024	2	2013_0024_329_2	chk478	2
2016	24	2016_0024	1	2016_0024_364_1	chk161	2
2013	24	2013_0024	2	2013_0024_339_2	chk486	2
2013	24	2013_0024	2	2013_0024_610_2	chk001	4
2013	24	2013_0024	2	2013_0024_610_2	chk492	2
2013	24	2013_0024	2	2013_0024_610_2	chk618	1
2016	24	2016_0024	1	2016_0024_610_1	chk415	4
2016	24	2016_0024	1	2016_0024_610_1	chk082	4
2016	24	2016_0024	1	2016_0024_610_1	chk499	8
2013	24	2013_0024	2	2013_0024_Y10_2	chk263	1
2016	24	2016_0024	1	2016_0024_39C_1	chk501	4
2014	24	2014_0024	1	2014_0024_302_1	chk475	5
2016	24	2016_0024	1	2016_0024_374_1	chk025	7
2013	24	2013_0024	2	2013_0024_Y10_2	chk387	2
2013	24	2013_0024	1	2013_0024_302_1	chk278	5
2014	24	2014_0024	1	2014_0024_E02_1	chk037	3
2016	24	2016_0024	1	2016_0024_302_1	chk156	3
2013	24	2013_0024	1	2013_0024_302_1	chk469	1
2014	24	2014_0024	1	2014_0024_E02_1	chk142	2
2016	24	2016_0024	1	2016_0024_302_1	chk255	2
2014	24	2014_0024	1	2014_0024_Y05_1	chk391	6
2016	24	2016_0024	1	2016_0024_307_1	chk156	2
2013	24	2013_0024	2	2013_0024_309_2	chk469	2
2014	24	2014_0024	1	2014_0024_Y05_1	chk481	2
2016	24	2016_0024	1	2016_0024_307_1	chk255	3
2013	24	2013_0024	2	2013_0024_309_2	chk468	5
2013	24	2013_0024	1	2013_0024_312_1	chk478	5
2014	24	2014_0024	1	2014_0024_Y10_1	chk011	4
2016	24	2016_0024	1	2016_0024_312_1	chk025	3
2013	24	2013_0024	1	2013_0024_312_1	chk475	2
2014	24	2014_0024	1	2014_0024_Y10_1	chk142	3
2016	24	2016_0024	1	2016_0024_312_1	chk271	4
2014	24	2014_0024	1	2014_0024_360_1	chk264	3
2016	24	2016_0024	1	2016_0024_317_1	chk257	7
2014	24	2014_0024	1	2014_0024_360_1	chk266	2
2016	24	2016_0024	1	2016_0024_317_1	chk258	6
2013	24	2013_0024	2	2013_0024_319_2	chk510	2
2013	24	2013_0024	1	2013_0024_322_1	chk478	3
2014	24	2014_0024	1	2014_0024_700_1	chk037	3
2016	24	2016_0024	1	2016_0024_322_1	chk257	3
2013	24	2013_0024	1	2013_0024_322_1	chk475	2
2016	24	2016_0024	1	2016_0024_322_1	chk258	5
2016	24	2016_0024	1	2016_0024_364_1	chk477	4
2013	24	2013_0024	1	2013_0024_332_1	chk394	2
2014	24	2014_0024	1	2014_0024_302_1	chk472	3
2013	24	2013_0024	1	2013_0024_332_1	chk486	3
2014	24	2014_0024	1	2014_0024_302_1	chk473	4
2014	24	2014_0024	1	2014_0024_307_1	chk472	6
2014	24	2014_0024	1	2014_0024_307_1	chk473	5
2013	24	2013_0024	2	2013_0024_339_2	chk502	2
2014	24	2014_0024	1	2014_0024_305_1	chk478	6
2016	24	2016_0024	1	2016_0024_40B_1	chk468	3
2014	24	2014_0024	1	2014_0024_305_1	chk475	5
2016	24	2016_0024	1	2016_0024_40B_1	chk155	4
2016	24	2016_0024	1	2016_0024_40B_1	chk467	4
2016	24	2016_0024	1	2016_0024_40B_1	chk465	3
2014	24	2014_0024	1	2014_0024_310_1	chk478	6
2016	24	2016_0024	1	2016_0024_40G_1	chk494	4
2014	24	2014_0024	1	2014_0024_310_1	chk475	6
2016	24	2016_0024	1	2016_0024_40G_1	chk491	2
2016	24	2016_0024	1	2016_0024_40G_1	chk487	2
2016	24	2016_0024	1	2016_0024_40G_1	chk482	3
2013	24	2013_0024	1	2013_0024_Y03_1	chk142	2
2014	24	2014_0024	1	2014_0024_315_1	chk490	6
2016	24	2016_0024	1	2016_0024_610_1	chk496	3
2014	24	2014_0024	1	2014_0024_315_1	chk484	6
2014	24	2014_0024	1	2014_0024_320_1	chk490	6
2016	24	2016_0024	1	2016_0024_36I_1	chk465	2
2014	24	2014_0024	1	2014_0024_320_1	chk484	6
2016	24	2016_0024	1	2016_0024_36I_1	chk463	2
2013	24	2013_0024	1	2013_0024_Y13_1	chk037	2
2013	24	2013_0024	1	2013_0024_Y13_1	chk142	3
2016	24	2016_0024	1	2016_0024_39C_1	chk491	3
2013	24	2013_0024	1	2013_0024_302_1	chk468	1
2014	24	2014_0024	1	2014_0024_E02_1	chk011	4
2013	24	2013_0024	1	2013_0024_302_1	chk475	2
2014	24	2014_0024	1	2014_0024_E02_1	chk477	4
2016	24	2016_0024	1	2016_0024_302_1	chk025	4
2014	24	2014_0024	1	2014_0024_Y05_1	chk265	2
2016	24	2016_0024	1	2016_0024_307_1	chk271	4
2014	24	2014_0024	1	2014_0024_Y05_1	chk264	2
2016	24	2016_0024	1	2016_0024_307_1	chk025	3
2013	24	2013_0024	1	2013_0024_312_1	chk480	3
2014	24	2014_0024	1	2014_0024_Y10_1	chk477	4
2016	24	2016_0024	1	2016_0024_312_1	chk158	2
2013	24	2013_0024	1	2013_0024_312_1	chk486	6
2014	24	2014_0024	1	2014_0024_Y10_1	chk481	4
2016	24	2016_0024	1	2016_0024_312_1	chk396	5
2014	24	2014_0024	1	2014_0024_360_1	chk008	3
2016	24	2016_0024	1	2016_0024_317_1	chk255	2
2014	24	2014_0024	1	2014_0024_360_1	chk139	4
2016	24	2016_0024	1	2016_0024_317_1	chk156	2
2013	24	2013_0024	2	2013_0024_319_2	chk502	1
2013	24	2013_0024	1	2013_0024_322_1	chk480	3
2016	24	2016_0024	1	2016_0024_322_1	chk255	2
2013	24	2013_0024	1	2013_0024_322_1	chk486	1
2016	24	2016_0024	1	2016_0024_322_1	chk156	2
2013	24	2013_0024	2	2013_0024_329_2	chk486	2
2013	24	2013_0024	1	2013_0024_332_1	chk495	2
2014	24	2014_0024	1	2014_0024_302_1	chk467	6
2013	24	2013_0024	1	2013_0024_332_1	chk502	4
2014	24	2014_0024	1	2014_0024_302_1	chk475	4
2014	24	2014_0024	1	2014_0024_307_1	chk467	7
2014	24	2014_0024	1	2014_0024_307_1	chk475	5
2014	24	2014_0024	1	2014_0024_305_1	chk480	5
2016	24	2016_0024	1	2016_0024_40B_1	chk175	7
2014	24	2014_0024	1	2014_0024_305_1	chk484	5
2016	24	2016_0024	1	2016_0024_40B_1	chk275	7
2014	24	2014_0024	1	2014_0024_310_1	chk480	6
2016	24	2016_0024	1	2016_0024_40G_1	chk497	4
[truncated: 18,607 more rows]
