# Supplementary material for: Predictions from algorithmic modeling result in better decisions than from data modeling for soybean iron deficiency chlorosis
Source: PLoS One. 2021 Jul 9;16(7):e0240948. doi: 10.1371/journal.pone.0240948 (PMC8270216; doi:10.1371/journal.pone.0240948)
Supplement: S9 File — (CSV) [file pone.0240948.s009.csv]

year	location	REPNO	Env	Block	blk_effect	Line	obs_IDC_score
2016	2040	1	2016_2040	2016_2040_536_1	0.414786183	L0001	8
2016	2040	2	2016_2040	2016_2040_536_2	0.414786183	L0001	8
2016	2050	1	2016_2050	2016_2050_536_1	0.291609068	L0001	7
2016	2050	2	2016_2050	2016_2050_536_2	0.537963298	L0001	8
2013	2	1	2013_0002	2013_0002_700_1	-0.678308939	L0002	2
2013	2	2	2013_0002	2013_0002_700_2	-0.678308939	L0002	4
2013	2	1	2013_0002	2013_0002_Y01_1	-0.8493592	L0002	2
2013	2	2	2013_0002	2013_0002_Y01_2	0.518258043	L0002	4
2013	2	2	2013_0002	2013_0002_Y02_2	0.098913698	L0002	3
2013	2	1	2013_0002	2013_0002_Y03_1	0.322884151	L0002	4
2013	2	1	2013_0002	2013_0002_Y11_1	0.551540857	L0002	4
2013	2	2	2013_0002	2013_0002_Y11_2	-0.312283177	L0002	2
2013	2	2	2013_0002	2013_0002_Y12_2	0.127510259	L0002	4
2013	2	1	2013_0002	2013_0002_Y13_1	0.341726962	L0002	4
2013	2	2	2013_0002	2013_0002_Y13_2	0.098913698	L0002	4
2013	24	1	2013_0024	2013_0024_Y01_1	-0.263237524	L0002	2
2013	24	2	2013_0024	2013_0024_Y01_2	-1.044733092	L0002	1
2013	24	1	2013_0024	2013_0024_Y03_1	-0.8493592	L0002	2
2013	24	2	2013_0024	2013_0024_Y03_2	-0.8493592	L0002	1
2013	24	1	2013_0024	2013_0024_Y11_1	-1.630854767	L0002	1
2013	24	2	2013_0024	2013_0024_Y11_2	-2.021602551	L0002	1
2013	24	1	2013_0024	2013_0024_Y12_1	-0.8493592	L0002	2
2013	24	2	2013_0024	2013_0024_Y12_2	-1.044733092	L0002	1
2013	24	1	2013_0024	2013_0024_Y13_1	-0.458611416	L0002	2
2013	24	2	2013_0024	2013_0024_Y13_2	-0.263237524	L0002	3
2013	402	1	2013_0402	2013_0402_Y01_1	0.909005826	L0002	5
2013	402	2	2013_0402	2013_0402_Y01_2	0.127510259	L0002	4
2013	402	1	2013_0402	2013_0402_Y02_1	0.322884151	L0002	5
2013	402	2	2013_0402	2013_0402_Y02_2	0.82735349	L0002	4
2013	402	1	2013_0402	2013_0402_Y03_1	0.127510259	L0002	1
2013	402	2	2013_0402	2013_0402_Y03_2	0.713631935	L0002	4
2013	402	1	2013_0402	2013_0402_Y11_1	-0.263237524	L0002	2
2013	402	2	2013_0402	2013_0402_Y11_2	0.909005826	L0002	5
2013	402	1	2013_0402	2013_0402_Y12_1	0.713631935	L0002	5
2013	402	2	2013_0402	2013_0402_Y12_2	0.713631935	L0002	4
2013	402	2	2013_0402	2013_0402_Y13_2	0.593532385	L0002	4
2014	24	1	2014_0024	2014_0024_700_1	-0.23917732	L0002	3
2014	24	2	2014_0024	2014_0024_700_2	-0.379658501	L0002	3
2014	24	1	2014_0024	2014_0024_E01_1	-0.325253314	L0002	2
2014	24	2	2014_0024	2014_0024_E01_2	-0.520627206	L0002	3
2014	24	1	2014_0024	2014_0024_E02_1	-0.520627206	L0002	3
2014	24	2	2014_0024	2014_0024_E02_2	-0.325253314	L0002	3
2014	402	1	2014_0402	2014_0402_700_1	0.322747406	L0002	5
2014	402	2	2014_0402	2014_0402_700_2	0.744190951	L0002	4
2013	2	1	2013_0002	2013_0002_719_1	0.638327294	L0003	4
2013	2	2	2013_0002	2013_0002_719_2	0.112842379	L0003	5
2014	2040	1	2014_2040	2014_2040_724_1	0.825637162	L0003	2
2014	2040	2	2014_2040	2014_2040_724_2	0.386963285	L0003	6
2014	2050	1	2014_2050	2014_2050_724_1	0.057957877	L0003	3
2014	2050	2	2014_2050	2014_2050_724_2	-1.148395284	L0003	3
2013	2	1	2013_0002	2013_0002_700_1	-0.678308939	L0005	2
2013	2	2	2013_0002	2013_0002_700_2	-0.678308939	L0005	3
2016	24	1	2016_0024	2016_0024_500_1	0.780014429	L0005	4
2016	24	2	2016_0024	2016_0024_500_2	-0.484316205	L0005	3
2016	402	1	2016_0402	2016_0402_500_1	-0.254795216	L0005	6
2016	402	2	2016_0402	2016_0402_500_2	-0.607399289	L0005	3
2016	1020	1	2016_1020	2016_1020_500_1	0.358570884	L0005	4
2016	1020	2	2016_1020	2016_1020_500_2	0.639533247	L0005	5
2013	2	1	2013_0002	2013_0002_708_1	-0.769008804	L0006	4
2013	2	2	2013_0002	2013_0002_708_2	-0.447649487	L0006	3
2013	2	1	2013_0002	2013_0002_709_1	-0.964799053	L0006	1
2013	2	1	2013_0002	2013_0002_700_1	-0.678308939	L0007	3
2013	2	2	2013_0002	2013_0002_700_2	-0.678308939	L0007	2
2013	2	1	2013_0002	2013_0002_700_1	-0.678308939	L0008	3
2013	2	2	2013_0002	2013_0002_700_2	-0.678308939	L0008	2
2013	2	1	2013_0002	2013_0002_700_1	-0.678308939	L0009	2
2013	2	2	2013_0002	2013_0002_700_2	-0.678308939	L0009	5
2013	2	1	2013_0002	2013_0002_606_1	-0.783253292	L0011	3
2013	2	2	2013_0002	2013_0002_606_2	-1.45671253	L0011	1
2013	24	1	2013_0024	2013_0024_606_1	-1.913167852	L0011	2
2013	24	2	2013_0024	2013_0024_606_2	-2.442324686	L0011	1
2013	24	1	2013_0024	2013_0024_600_1	-1.425723941	L0013	3
2013	24	2	2013_0024	2013_0024_600_2	-1.404238015	L0013	2
2013	2	2	2013_0002	2013_0002_610_2	-0.096161832	L0014	6
2013	24	1	2013_0024	2013_0024_610_1	-1.70180377	L0014	1
2013	24	2	2013_0024	2013_0024_610_2	-1.70180377	L0014	1
2013	2	1	2013_0002	2013_0002_R01_1	-1.672273785	L0015	1
2014	24	1	2014_0024	2014_0024_600_1	1.583440653	L0015	6
2014	24	2	2014_0024	2014_0024_600_2	0.592465476	L0015	4
2014	402	1	2014_0402	2014_0402_600_1	-0.474738561	L0015	3
2014	402	2	2014_0402	2014_0402_600_2	0.366121763	L0015	2
2014	1020	1	2014_1020	2014_1020_600_1	-1.237027159	L0015	2
2014	1020	2	2014_1020	2014_1020_600_2	-1.541942598	L0015	2
2014	1030	1	2014_1030	2014_1030_600_1	-1.237027159	L0015	2
2014	1140	1	2014_1140	2014_1140_600_1	-1.846858037	L0015	1
2014	1140	2	2014_1140	2014_1140_600_2	-1.237027159	L0015	2
2015	2	1	2015_0002	2015_0002_600_1	-0.723317407	L0015	3
2015	2	2	2015_0002	2015_0002_600_2	-0.428474782	L0015	4
2015	402	1	2015_0402	2015_0402_600_1	0.346038474	L0015	4
2015	402	2	2015_0402	2015_0402_600_2	0.988622225	L0015	4
2015	1020	1	2015_1020	2015_1020_600_1	-0.244342756	L0015	3
2015	1020	2	2015_1020	2015_1020_600_2	-0.086748695	L0015	3
2015	1050	1	2015_1050	2015_1050_600_1	-0.880712323	L0015	3
2015	1050	2	2015_1050	2015_1050_600_2	-0.939129028	L0015	3
2015	1140	1	2015_1140	2015_1140_600_1	-1.348045961	L0015	2
2015	1140	2	2015_1140	2015_1140_600_2	-1.873796302	L0015	1
2016	24	1	2016_0024	2016_0024_40A_1	0.060156477	L0015	2
2016	24	2	2016_0024	2016_0024_40A_2	0.859161568	L0015	3
2016	24	1	2016_0024	2016_0024_40B_1	0.403789953	L0015	4
2016	24	2	2016_0024	2016_0024_40B_2	1.246677042	L0015	4
2016	24	1	2016_0024	2016_0024_40C_1	-0.707159339	L0015	2
2016	24	2	2016_0024	2016_0024_40C_2	-0.004753432	L0015	2
2016	24	1	2016_0024	2016_0024_601_1	1.024279235	L0015	4
2016	24	2	2016_0024	2016_0024_601_2	0.255224791	L0015	2
2016	402	1	2016_0402	2016_0402_40A_1	-0.063020638	L0015	5
2016	402	2	2016_0402	2016_0402_40A_2	-0.186197753	L0015	2
2016	402	1	2016_0402	2016_0402_40B_1	-0.439097136	L0015	3
2016	402	2	2016_0402	2016_0402_40B_2	0.700262679	L0015	6
2016	402	1	2016_0402	2016_0402_40C_1	-0.707159339	L0015	4
2016	402	2	2016_0402	2016_0402_40C_2	-0.004753432	L0015	4
2016	402	1	2016_0402	2016_0402_601_1	-1.52752486	L0015	2
2016	402	2	2016_0402	2016_0402_601_2	-1.864053831	L0015	2
2016	1020	1	2016_1020	2016_1020_601_1	-0.504192369	L0015	3
2016	1020	2	2016_1020	2016_1020_601_2	-0.504192369	L0015	4
2016	1030	1	2016_1030	2016_1030_601_1	-1.205192825	L0015	2
2016	1030	2	2016_1030	2016_1030_601_2	-1.205192825	L0015	2
2016	1140	1	2016_1140	2016_1140_601_1	-1.614109757	L0015	3
2016	1140	2	2016_1140	2016_1140_601_2	-1.522503148	L0015	2
2014	24	1	2014_0024	2014_0024_600_1	1.583440653	L0017	6
2014	24	2	2014_0024	2014_0024_600_2	0.592465476	L0017	5
2014	402	1	2014_0402	2014_0402_600_1	-0.474738561	L0017	4
2014	402	2	2014_0402	2014_0402_600_2	0.366121763	L0017	4
2014	1020	1	2014_1020	2014_1020_600_1	-1.237027159	L0017	2
2014	1020	2	2014_1020	2014_1020_600_2	-1.541942598	L0017	2
2014	1030	1	2014_1030	2014_1030_600_1	-1.237027159	L0017	2
2014	1140	1	2014_1140	2014_1140_600_1	-1.846858037	L0017	2
2014	1140	2	2014_1140	2014_1140_600_2	-1.237027159	L0017	3
2015	2	1	2015_0002	2015_0002_600_1	-0.723317407	L0017	3
2015	2	2	2015_0002	2015_0002_600_2	-0.428474782	L0017	3
2015	402	1	2015_0402	2015_0402_600_1	0.346038474	L0017	5
2015	402	2	2015_0402	2015_0402_600_2	0.988622225	L0017	5
2015	1020	1	2015_1020	2015_1020_600_1	-0.244342756	L0017	4
2015	1050	1	2015_1050	2015_1050_600_1	-0.880712323	L0017	3
2015	1050	2	2015_1050	2015_1050_600_2	-0.939129028	L0017	4
2015	1140	1	2015_1140	2015_1140_600_1	-1.348045961	L0017	2
2015	1140	2	2015_1140	2015_1140_600_2	-1.873796302	L0017	2
2014	24	1	2014_0024	2014_0024_600_1	1.583440653	L0018	5
2014	24	2	2014_0024	2014_0024_600_2	0.592465476	L0018	4
2014	402	1	2014_0402	2014_0402_600_1	-0.474738561	L0018	4
2014	402	2	2014_0402	2014_0402_600_2	0.366121763	L0018	4
2014	1020	1	2014_1020	2014_1020_600_1	-1.237027159	L0018	2
2014	1020	2	2014_1020	2014_1020_600_2	-1.541942598	L0018	2
2014	1030	1	2014_1030	2014_1030_600_1	-1.237027159	L0018	3
2014	1140	1	2014_1140	2014_1140_600_1	-1.846858037	L0018	4
2014	1140	2	2014_1140	2014_1140_600_2	-1.237027159	L0018	2
2014	24	1	2014_0024	2014_0024_600_1	1.583440653	L0019	4
2014	24	2	2014_0024	2014_0024_600_2	0.592465476	L0019	6
2014	402	1	2014_0402	2014_0402_600_1	-0.474738561	L0019	3
2014	402	2	2014_0402	2014_0402_600_2	0.366121763	L0019	3
2014	1020	1	2014_1020	2014_1020_600_1	-1.237027159	L0019	2
2014	1020	2	2014_1020	2014_1020_600_2	-1.541942598	L0019	3
2014	1030	1	2014_1030	2014_1030_600_1	-1.237027159	L0019	3
2014	1140	1	2014_1140	2014_1140_600_1	-1.846858037	L0019	2
2014	1140	2	2014_1140	2014_1140_600_2	-1.237027159	L0019	3
2014	24	1	2014_0024	2014_0024_708_1	0.110998902	L0020	2
2014	24	2	2014_0024	2014_0024_708_2	-0.185490921	L0020	3
2014	402	1	2014_0402	2014_0402_708_1	-0.08666098	L0020	3
2014	402	2	2014_0402	2014_0402_708_2	-0.481980743	L0020	4
2014	1020	1	2014_1020	2014_1020_708_1	-1.17379033	L0020	2
2014	1020	2	2014_1020	2014_1020_708_2	-0.383150803	L0020	3
2014	1140	1	2014_1140	2014_1140_708_1	-0.842827315	L0020	3
2014	1140	2	2014_1140	2014_1140_708_2	-1.034618423	L0020	2
2013	2	1	2013_0002	2013_0002_A17_1	0.163468552	L0021	2
2014	24	1	2014_0024	2014_0024_708_1	0.110998902	L0022	2
2014	24	2	2014_0024	2014_0024_708_2	-0.185490921	L0022	2
2014	402	1	2014_0402	2014_0402_708_1	-0.08666098	L0022	3
2014	402	2	2014_0402	2014_0402_708_2	-0.481980743	L0022	2
2014	1020	1	2014_1020	2014_1020_708_1	-1.17379033	L0022	1
2014	1020	2	2014_1020	2014_1020_708_2	-0.383150803	L0022	4
2014	1140	1	2014_1140	2014_1140_708_1	-0.842827315	L0022	2
2014	1140	2	2014_1140	2014_1140_708_2	-1.034618423	L0022	1
2013	2	1	2013_0002	2013_0002_A17_1	0.163468552	L0023	1
2014	24	1	2014_0024	2014_0024_C13_1	-0.744002613	L0024	2
2015	2	1	2015_0002	2015_0002_700_1	0.475121153	L0024	2
2015	2	2	2015_0002	2015_0002_700_2	0.844652498	L0024	6
2015	402	2	2015_0402	2015_0402_700_2	1.030678494	L0024	4
2015	1020	1	2015_1020	2015_1020_700_1	-0.089602426	L0024	3
2015	1020	2	2015_1020	2015_1020_700_2	0.319091491	L0024	4
2015	2	1	2015_0002	2015_0002_716_1	0.839816458	L0025	2
2015	2	2	2015_0002	2015_0002_716_2	0.558854095	L0025	3
2015	1140	1	2015_1140	2015_1140_716_1	0.137410551	L0025	3
2015	1140	2	2015_1140	2015_1140_716_2	-0.284032994	L0025	3
2016	2040	1	2016_2040	2016_2040_520_1	-1.675085292	L0025	1
2016	2040	2	2016_2040	2016_2040_520_2	-0.907406008	L0025	1
2016	2050	1	2016_2050	2016_2050_520_1	-0.030058254	L0025	4
2016	2050	2	2016_2050	2016_2050_520_2	-0.030058254	L0025	4
2016	3040	1	2016_3040	2016_3040_520_1	2.089109677	L0025	6
2016	3040	2	2016_3040	2016_3040_520_2	1.936367312	L0025	6
2015	2	1	2015_0002	2015_0002_710_1	0.413990745	L0026	4
2015	2	2	2015_0002	2015_0002_710_2	1.18167003	L0026	6
2015	1020	1	2015_1020	2015_1020_710_1	-0.023667773	L0026	4
2015	1140	1	2015_1140	2015_1140_710_1	-0.902030886	L0026	3
2015	1140	2	2015_1140	2015_1140_710_2	-0.573025478	L0026	3
2016	402	2	2016_0402	2016_0402_510_2	-0.315349602	L0026	3
2016	1020	1	2016_1020	2016_1020_510_1	1.779104025	L0026	4
2016	1020	2	2016_1020	2016_1020_510_2	0.655254573	L0026	4
2016	1030	1	2016_1030	2016_1030_510_1	-1.59244433	L0026	2
2016	1030	2	2016_1030	2016_1030_510_2	-1.030519605	L0026	3
2014	1020	1	2014_1020	2014_1020_710_1	1.073041174	L0027	4
2014	1020	2	2014_1020	2014_1020_710_2	0.084741765	L0027	7
2014	1140	1	2014_1140	2014_1140_710_1	-0.891230798	L0027	3
2014	1140	2	2014_1140	2014_1140_710_2	-0.310577998	L0027	3
2015	2	1	2015_0002	2015_0002_709_1	0.525785618	L0027	6
2015	2	2	2015_0002	2015_0002_709_2	0.156254273	L0027	3
2015	402	1	2015_0402	2015_0402_709_1	0.648962733	L0027	5
2015	402	2	2015_0402	2015_0402_709_2	0.648962733	L0027	4
2015	1020	1	2015_1020	2015_1020_709_1	0.279431388	L0027	4
2015	1020	2	2015_1020	2015_1020_709_2	0.156254273	L0027	4
2014	1020	1	2014_1020	2014_1020_710_1	1.073041174	L0028	5
2014	1020	2	2014_1020	2014_1020_710_2	0.084741765	L0028	5
2014	1140	1	2014_1140	2014_1140_710_1	-0.891230798	L0028	3
2014	1140	2	2014_1140	2014_1140_710_2	-0.310577998	L0028	3
2015	2	1	2015_0002	2015_0002_710_1	0.413990745	L0028	3
2015	2	2	2015_0002	2015_0002_710_2	1.18167003	L0028	5
2015	1020	1	2015_1020	2015_1020_360_1	0.146161725	L0028	4
2015	1020	2	2015_1020	2015_1020_360_2	-0.049212167	L0028	4
2015	1020	1	2015_1020	2015_1020_361_1	-0.049212167	L0028	4
2015	1020	2	2015_1020	2015_1020_361_2	0.146161725	L0028	4
2015	1020	1	2015_1020	2015_1020_362_1	0.7322834	L0028	4
2015	1020	2	2015_1020	2015_1020_363_2	0.341535616	L0028	4
2015	1020	1	2015_1020	2015_1020_365_1	0.19229224	L0028	4
2015	1020	2	2015_1020	2015_1020_365_2	-0.293334289	L0028	3
2015	1020	2	2015_1020	2015_1020_710_2	0.111323399	L0028	4
2015	1140	1	2015_1140	2015_1140_360_1	-0.635333843	L0028	1
2015	1140	2	2015_1140	2015_1140_360_2	-0.244586059	L0028	4
2015	1140	1	2015_1140	2015_1140_361_1	-0.439959951	L0028	2
2015	1140	2	2015_1140	2015_1140_361_2	-0.244586059	L0028	4
2015	1140	1	2015_1140	2015_1140_362_1	-0.635333843	L0028	3
2015	1140	2	2015_1140	2015_1140_362_2	-0.049212167	L0028	3
2015	1140	1	2015_1140	2015_1140_363_1	-0.049212167	L0028	4
2015	1140	2	2015_1140	2015_1140_363_2	-0.439959951	L0028	3
2015	1140	1	2015_1140	2015_1140_365_1	-0.830707734	L0028	1
2015	1140	2	2015_1140	2015_1140_365_2	-0.049212167	L0028	4
2015	1140	1	2015_1140	2015_1140_710_1	-0.902030886	L0028	3
2015	1140	2	2015_1140	2015_1140_710_2	-0.573025478	L0028	4
2016	402	2	2016_0402	2016_0402_510_2	-0.315349602	L0028	5
2016	1020	1	2016_1020	2016_1020_301_1	0.474464664	L0028	4
2016	1020	2	2016_1020	2016_1020_301_2	0.669838556	L0028	4
2016	1020	1	2016_1020	2016_1020_302_1	0.865212447	L0028	5
2016	1020	2	2016_1020	2016_1020_302_2	0.474464664	L0028	5
2016	1020	1	2016_1020	2016_1020_303_1	0.474464664	L0028	4
2016	1020	2	2016_1020	2016_1020_303_2	0.669838556	L0028	5
2016	1020	1	2016_1020	2016_1020_405_1	1.031130553	L0028	5
2016	1020	2	2016_1020	2016_1020_405_2	0.328724645	L0028	4
2016	1020	1	2016_1020	2016_1020_406_1	1.082433835	L0028	6
2016	1020	1	2016_1020	2016_1020_408_1	0.974757447	L0028	6
2016	1020	2	2016_1020	2016_1020_408_2	0.852685753	L0028	4
2016	1020	1	2016_1020	2016_1020_510_1	1.779104025	L0028	5
2016	1020	2	2016_1020	2016_1020_510_2	0.655254573	L0028	4
2016	1030	1	2016_1030	2016_1030_510_1	-1.59244433	L0028	1
2016	1030	2	2016_1030	2016_1030_510_2	-1.030519605	L0028	2
2016	1140	2	2016_1140	2016_1140_302_2	-0.697778687	L0028	1
2016	1140	1	2016_1140	2016_1140_303_1	-0.502404795	L0028	3
2016	1140	2	2016_1140	2016_1140_303_2	-0.502404795	L0028	4
2016	1140	1	2016_1140	2016_1140_405_1	-1.07608717	L0028	2
2016	1140	2	2016_1140	2016_1140_405_2	-1.638011896	L0028	1
2016	1140	1	2016_1140	2016_1140_406_1	-0.514162444	L0028	4
2016	1140	2	2016_1140	2016_1140_406_2	-0.514162444	L0028	4
2016	1140	1	2016_1140	2016_1140_407_1	-1.215002722	L0028	2
2016	1140	1	2016_1140	2016_1140_408_1	-1.376560161	L0028	3
2016	1140	2	2016_1140	2016_1140_408_2	-0.814635435	L0028	3
2016	1140	1	2016_1140	2016_1140_409_1	-0.300750775	L0028	3
2016	1140	2	2016_1140	2016_1140_409_2	-1.174944486	L0028	3
2014	1020	1	2014_1020	2014_1020_716_1	0.697621943	L0029	3
2014	1020	2	2014_1020	2014_1020_716_2	-0.083873625	L0029	4
2014	1140	1	2014_1140	2014_1140_716_1	-0.083873625	L0029	2
2014	1140	2	2014_1140	2014_1140_716_2	-0.474621408	L0029	2
2015	2	1	2015_0002	2015_0002_710_1	0.413990745	L0029	3
2015	2	2	2015_0002	2015_0002_710_2	1.18167003	L0029	4
2015	1020	1	2015_1020	2015_1020_710_1	-0.023667773	L0029	4
2015	1140	1	2015_1140	2015_1140_710_1	-0.902030886	L0029	2
2015	1140	2	2015_1140	2015_1140_710_2	-0.573025478	L0029	3
2016	2040	1	2016_2040	2016_2040_516_1	-1.781821861	L0029	2
2016	2040	2	2016_2040	2016_2040_516_2	-1.880651802	L0029	2
2016	2050	1	2016_2050	2016_2050_516_1	-0.497032629	L0029	3
2016	2050	2	2016_2050	2016_2050_516_2	-0.694692511	L0029	2
2016	3040	1	2016_3040	2016_3040_516_1	1.375345026	L0029	5
2016	3040	2	2016_3040	2016_3040_516_2	1.7912202	L0029	5
2014	24	1	2014_0024	2014_0024_610_1	1.387583042	L0030	5
2014	24	2	2014_0024	2014_0024_610_2	1.511664904	L0030	6
2014	402	1	2014_0402	2014_0402_610_1	0.581050934	L0030	4
2014	402	2	2014_0402	2014_0402_610_2	0.208805345	L0030	2
2014	1020	1	2014_1020	2014_1020_610_1	0.705132796	L0030	5
2014	1020	2	2014_1020	2014_1020_610_2	-0.03935838	L0030	4
2014	1030	1	2014_1030	2014_1030_610_1	-1.900586322	L0030	2
2014	1030	2	2014_1030	2014_1030_610_2	-0.90793142	L0030	3
2014	1140	1	2014_1140	2014_1140_610_1	-1.218136077	L0030	2
2014	1140	2	2014_1140	2014_1140_610_2	-0.783849557	L0030	2
2013	2	1	2013_0002	2013_0002_303_1	-0.569679926	L0031	3
2013	403	1	2013_0403	2013_0403_303_1	3.363549441	L0031	8
2014	24	1	2014_0024	2014_0024_400_1	1.242127265	L0031	4
2014	24	2	2014_0024	2014_0024_400_2	1.394584984	L0031	6
2014	402	1	2014_0402	2014_0402_400_1	0.174923228	L0031	5
2014	402	2	2014_0402	2014_0402_400_2	0.479838667	L0031	5
2014	1020	1	2014_1020	2014_1020_400_1	-0.358678791	L0031	3
2014	1020	2	2014_1020	2014_1020_400_2	0.098694368	L0031	4
2014	1140	1	2014_1140	2014_1140_400_1	-1.502111687	L0031	3
2014	1140	2	2014_1140	2014_1140_400_2	-1.197196248	L0031	3
2013	2	1	2013_0002	2013_0002_302_1	-0.022175968	L0032	3
2013	403	1	2013_0403	2013_0403_302_1	2.996340684	L0032	8
2014	24	1	2014_0024	2014_0024_400_1	1.242127265	L0032	4
2014	24	2	2014_0024	2014_0024_400_2	1.394584984	L0032	6
2014	402	1	2014_0402	2014_0402_400_1	0.174923228	L0032	5
2014	402	2	2014_0402	2014_0402_400_2	0.479838667	L0032	5
2014	1020	1	2014_1020	2014_1020_400_1	-0.358678791	L0032	3
2014	1020	2	2014_1020	2014_1020_400_2	0.098694368	L0032	3
2014	1140	1	2014_1140	2014_1140_400_1	-1.502111687	L0032	3
2014	1140	2	2014_1140	2014_1140_400_2	-1.197196248	L0032	3
2014	24	1	2014_0024	2014_0024_606_1	1.472673414	L0033	6
2014	24	2	2014_0024	2014_0024_606_2	1.417480876	L0033	6
2014	402	1	2014_0402	2014_0402_606_1	-0.271807912	L0033	3
2014	402	2	2014_0402	2014_0402_606_2	0.312359134	L0033	3
2014	1020	1	2014_1020	2014_1020_606_1	-0.459065431	L0033	4
2014	1020	2	2014_1020	2014_1020_606_2	-0.348680354	L0033	5
2014	1140	1	2014_1140	2014_1140_606_1	-1.121375892	L0033	1
2014	1140	2	2014_1140	2014_1140_606_2	-0.790220661	L0033	4
2014	24	1	2014_0024	2014_0024_400_1	1.242127265	L0034	7
2014	24	2	2014_0024	2014_0024_400_2	1.394584984	L0034	5
2014	402	1	2014_0402	2014_0402_400_1	0.174923228	L0034	5
2014	402	2	2014_0402	2014_0402_400_2	0.479838667	L0034	4
2014	1020	1	2014_1020	2014_1020_400_1	-0.358678791	L0034	4
2014	1020	2	2014_1020	2014_1020_400_2	0.098694368	L0034	4
2014	1140	1	2014_1140	2014_1140_400_1	-1.502111687	L0034	3
2014	1140	2	2014_1140	2014_1140_400_2	-1.197196248	L0034	3
2014	1020	1	2014_1020	2014_1020_620_1	1.00577242	L0035	4
2014	1020	2	2014_1020	2014_1020_620_2	1.14743162	L0035	5
2014	1140	1	2014_1140	2014_1140_620_1	-0.694137983	L0035	4
2014	1140	2	2014_1140	2014_1140_620_2	-0.552478783	L0035	3
2014	2040	1	2014_2040	2014_2040_620_1	1.35992042	L0035	4
2014	2040	2	2014_2040	2014_2040_620_2	1.643238821	L0035	5
2014	2050	1	2014_2050	2014_2050_620_1	-0.339989983	L0035	4
2014	2050	2	2014_2050	2014_2050_620_2	-0.835797183	L0035	2
2014	24	1	2014_0024	2014_0024_610_1	1.387583042	L0036	6
2014	24	2	2014_0024	2014_0024_610_2	1.511664904	L0036	6
2014	402	1	2014_0402	2014_0402_610_1	0.581050934	L0036	4
2014	402	2	2014_0402	2014_0402_610_2	0.208805345	L0036	4
2014	1020	1	2014_1020	2014_1020_610_1	0.705132796	L0036	5
2014	1020	2	2014_1020	2014_1020_610_2	-0.03935838	L0036	3
2014	1030	1	2014_1030	2014_1030_610_1	-1.900586322	L0036	3
2014	1030	2	2014_1030	2014_1030_610_2	-0.90793142	L0036	3
2014	1140	1	2014_1140	2014_1140_610_1	-1.218136077	L0036	2
2014	1140	2	2014_1140	2014_1140_610_2	-0.783849557	L0036	3
2014	24	1	2014_0024	2014_0024_606_1	1.472673414	L0037	6
2014	24	2	2014_0024	2014_0024_606_2	1.417480876	L0037	6
2014	402	1	2014_0402	2014_0402_606_1	-0.271807912	L0037	5
2014	402	2	2014_0402	2014_0402_606_2	0.312359134	L0037	4
2014	1020	1	2014_1020	2014_1020_606_1	-0.459065431	L0037	3
2014	1020	2	2014_1020	2014_1020_606_2	-0.348680354	L0037	5
2014	1140	1	2014_1140	2014_1140_606_1	-1.121375892	L0037	3
2014	1140	2	2014_1140	2014_1140_606_2	-0.790220661	L0037	4
2015	2	1	2015_0002	2015_0002_608_1	0.498851319	L0037	6
2015	2	2	2015_0002	2015_0002_608_2	0.744687088	L0037	5
2015	402	1	2015_0402	2015_0402_608_1	1.077852509	L0037	6
2015	402	2	2015_0402	2015_0402_608_2	1.20714732	L0037	5
2015	1050	1	2015_1050	2015_1050_608_1	-1.696866285	L0037	2
2015	1050	2	2015_1050	2015_1050_608_2	-1.342718284	L0037	2
2015	1140	1	2015_1140	2015_1140_608_1	-1.484377484	L0037	1
2015	1140	2	2015_1140	2015_1140_608_2	-1.342718284	L0037	2
2014	1020	1	2014_1020	2014_1020_616_1	0.468421297	L0038	3
2014	1020	2	2014_1020	2014_1020_616_2	-0.060735537	L0038	3
2014	1030	1	2014_1030	2014_1030_616_1	-0.391458559	L0038	3
2014	1030	2	2014_1030	2014_1030_616_2	-0.193024746	L0038	4
2014	1140	1	2014_1140	2014_1140_616_1	-0.523747767	L0038	2
2014	1140	2	2014_1140	2014_1140_616_2	-0.391458559	L0038	3
2014	1020	1	2014_1020	2014_1020_616_1	0.468421297	L0039	5
2014	1020	2	2014_1020	2014_1020_616_2	-0.060735537	L0039	2
2014	1030	1	2014_1030	2014_1030_616_1	-0.391458559	L0039	3
2014	1030	2	2014_1030	2014_1030_616_2	-0.193024746	L0039	4
2014	1140	1	2014_1140	2014_1140_616_1	-0.523747767	L0039	4
2014	1140	2	2014_1140	2014_1140_616_2	-0.391458559	L0039	6
2015	2	1	2015_0002	2015_0002_606_1	-0.523052697	L0040	3
2015	2	2	2015_0002	2015_0002_606_2	0.541145476	L0040	3
2015	402	1	2015_0402	2015_0402_606_1	0.950062409	L0040	5
2015	402	2	2015_0402	2015_0402_606_2	1.125312523	L0040	5
2015	1050	1	2015_1050	2015_1050_606_1	-1.036105549	L0040	3
2015	1050	2	2015_1050	2015_1050_606_2	-1.152938958	L0040	2
2015	1140	1	2015_1140	2015_1140_606_1	-1.853939414	L0040	4
2015	1140	2	2015_1140	2015_1140_606_2	-2.554939869	L0040	1
2015	2	1	2015_0002	2015_0002_608_1	0.498851319	L0041	3
2015	2	2	2015_0002	2015_0002_608_2	0.744687088	L0041	3
2015	402	1	2015_0402	2015_0402_608_1	1.077852509	L0041	5
2015	402	2	2015_0402	2015_0402_608_2	1.20714732	L0041	6
2015	1050	1	2015_1050	2015_1050_608_1	-1.696866285	L0041	3
2015	1050	2	2015_1050	2015_1050_608_2	-1.342718284	L0041	3
2015	1140	1	2015_1140	2015_1140_608_1	-1.484377484	L0041	1
2015	1140	2	2015_1140	2015_1140_608_2	-1.342718284	L0041	2
2014	24	1	2014_0024	2014_0024_C21_1	1.224710946	L0042	7
2014	24	1	2014_0024	2014_0024_C21_1	1.224710946	L0043	7
2015	2	1	2015_0002	2015_0002_710_1	0.413990745	L0044	6
2015	2	2	2015_0002	2015_0002_710_2	1.18167003	L0044	5
2015	1020	1	2015_1020	2015_1020_710_1	-0.023667773	L0044	4
2015	1020	2	2015_1020	2015_1020_710_2	0.111323399	L0044	3
2015	1140	1	2015_1140	2015_1140_710_1	-0.902030886	L0044	3
2015	1140	2	2015_1140	2015_1140_710_2	-0.573025478	L0044	2
2015	2	1	2015_0002	2015_0002_C26_1	-0.00111318	L0045	7
2015	402	1	2015_0402	2015_0402_C26_1	0.389634603	L0045	5
2015	2	1	2015_0002	2015_0002_C27_1	0.780382387	L0046	3
2015	402	1	2015_0402	2015_0402_C27_1	0.975756279	L0046	5
2016	24	1	2016_0024	2016_0024_500_1	0.780014429	L0046	8
2016	24	2	2016_0024	2016_0024_500_2	-0.484316205	L0046	7
2016	402	1	2016_0402	2016_0402_500_1	-0.254795216	L0046	6
2016	402	2	2016_0402	2016_0402_500_2	-0.607399289	L0046	7
2016	1020	1	2016_1020	2016_1020_500_1	0.358570884	L0046	3
2016	1020	2	2016_1020	2016_1020_500_2	0.639533247	L0046	4
2015	2	1	2015_0002	2015_0002_C28_1	1.61714125	L0047	7
2015	402	1	2015_0402	2015_0402_C28_1	0.835645683	L0047	5
2015	2	1	2015_0002	2015_0002_C30_1	-0.017544675	L0048	7
2015	2	1	2015_0002	2015_0002_C30_1	-0.017544675	L0049	7
2015	2	1	2015_0002	2015_0002_606_1	-0.523052697	L0050	3
2015	2	2	2015_0002	2015_0002_606_2	0.541145476	L0050	5
2015	402	1	2015_0402	2015_0402_606_1	0.950062409	L0050	5
2015	402	2	2015_0402	2015_0402_606_2	1.125312523	L0050	5
2015	1050	1	2015_1050	2015_1050_606_1	-1.036105549	L0050	2
2015	1050	2	2015_1050	2015_1050_606_2	-1.152938958	L0050	2
2015	1140	1	2015_1140	2015_1140_606_1	-1.853939414	L0050	1
2015	1140	2	2015_1140	2015_1140_606_2	-2.554939869	L0050	1
2015	2	1	2015_0002	2015_0002_602_1	0.490728022	L0051	6
2015	2	2	2015_0002	2015_0002_602_2	-0.728839805	L0051	3
2015	402	1	2015_0402	2015_0402_602_1	1.05706451	L0051	5
2015	402	2	2015_0402	2015_0402_602_2	0.990919906	L0051	5
2015	1020	1	2015_1020	2015_1020_602_1	-0.398116784	L0051	4
2015	1020	2	2015_1020	2015_1020_602_2	-0.163636632	L0051	4
2015	1050	1	2015_1050	2015_1050_602_1	-0.861129014	L0051	4
2015	1050	2	2015_1050	2015_1050_602_2	-0.728839805	L0051	3
2015	1140	1	2015_1140	2015_1140_602_1	-2.316310307	L0051	2
2015	1140	2	2015_1140	2015_1140_602_2	-1.919442682	L0051	3
2015	2	1	2015_0002	2015_0002_C43_1	0.568577	L0052	3
2015	402	1	2015_0402	2015_0402_C43_1	1.154698676	L0052	7
2015	2	1	2015_0002	2015_0002_C35_1	0.075637332	L0053	7
2015	402	1	2015_0402	2015_0402_C35_1	0.857132899	L0053	5
2015	2	1	2015_0002	2015_0002_C43_1	0.568577	L0054	6
2015	402	1	2015_0402	2015_0402_C43_1	1.154698676	L0054	7
2015	2	1	2015_0002	2015_0002_C02_1	0.041698156	L0055	7
2015	402	1	2015_0402	2015_0402_C02_1	0.739637878	L0055	5
2015	2	1	2015_0002	2015_0002_C02_1	0.041698156	L0056	4
2015	402	1	2015_0402	2015_0402_C02_1	0.739637878	L0056	5
2016	24	1	2016_0024	2016_0024_505_1	-0.899971762	L0056	3
2016	24	2	2016_0024	2016_0024_505_2	2.056278994	L0056	7
2016	1020	1	2016_1020	2016_1020_505_1	0.947684961	L0056	7
2016	1020	2	2016_1020	2016_1020_505_2	0.315381672	L0056	6
2015	2	1	2015_0002	2015_0002_C06_1	0.938228157	L0057	5
2015	402	1	2015_0402	2015_0402_C06_1	0.729368585	L0057	5
2016	1020	1	2016_1020	2016_1020_405_1	1.031130553	L0057	7
2016	1020	2	2016_1020	2016_1020_405_2	0.328724645	L0057	6
2016	1140	1	2016_1140	2016_1140_405_1	-1.07608717	L0057	3
2016	1140	2	2016_1140	2016_1140_405_2	-1.638011896	L0057	4
2015	2	1	2015_0002	2015_0002_C07_1	-0.158456535	L0058	6
2015	402	1	2015_0402	2015_0402_C07_1	1.157565095	L0058	5
2016	24	1	2016_0024	2016_0024_404_1	1.096787714	L0058	6
2016	24	2	2016_0024	2016_0024_404_2	0.701997576	L0058	5
2016	402	1	2016_0402	2016_0402_404_1	0.702460583	L0058	7
2016	402	2	2016_0402	2016_0402_404_2	1.518231258	L0058	6
2015	2	1	2015_0002	2015_0002_C09_1	0.285761236	L0059	7
2015	402	1	2015_0402	2015_0402_C09_1	0.943772051	L0059	5
2015	2	1	2015_0002	2015_0002_C10_1	-0.205823601	L0060	7
2015	402	1	2015_0402	2015_0402_C10_1	0.974539163	L0060	5
2015	2	1	2015_0002	2015_0002_C10_1	-0.205823601	L0061	4
2015	402	1	2015_0402	2015_0402_C10_1	0.974539163	L0061	7
2015	2	1	2015_0002	2015_0002_C11_1	-0.635136644	L0062	7
2015	402	1	2015_0402	2015_0402_C11_1	0.942476127	L0062	7
2016	2050	1	2016_2050	2016_2050_410_1	0.102248526	L0063	7
2016	2050	2	2016_2050	2016_2050_410_2	0.383210889	L0063	4
2016	2050	1	2016_2050	2016_2050_410_1	0.102248526	L0064	7
2016	2050	2	2016_2050	2016_2050_410_2	0.383210889	L0064	4
2015	2	1	2015_0002	2015_0002_R31_1	-1.128160277	L0065	7
2015	2	1	2015_0002	2015_0002_R35_1	1.270141441	L0066	8
2015	402	1	2015_0402	2015_0402_R35_1	1.270141441	L0066	6
2015	1020	1	2015_1020	2015_1020_R35_1	-0.438786385	L0066	4
2015	2	1	2015_0002	2015_0002_R31_1	-1.128160277	L0067	7
2015	2	1	2015_0002	2015_0002_R34_1	1.553403061	L0068	7
2015	402	1	2015_0402	2015_0402_R34_1	1.162655277	L0068	5
2015	1020	1	2015_1020	2015_1020_R34_1	-0.969168029	L0068	3
2015	2	1	2015_0002	2015_0002_R33_1	0.542581018	L0069	7
2015	402	1	2015_0402	2015_0402_R33_1	0.933328802	L0069	5
2015	2	1	2015_0002	2015_0002_R35_1	1.270141441	L0070	8
2015	402	1	2015_0402	2015_0402_R35_1	1.270141441	L0070	6
2015	1020	1	2015_1020	2015_1020_R35_1	-0.438786385	L0070	5
2015	2	1	2015_0002	2015_0002_R35_1	1.270141441	L0071	7
2015	402	1	2015_0402	2015_0402_R35_1	1.270141441	L0071	6
2015	1020	1	2015_1020	2015_1020_R35_1	-0.438786385	L0071	4
2015	2	1	2015_0002	2015_0002_R39_1	1.314187389	L0072	7
2015	1020	1	2015_1020	2015_1020_R39_1	-1.030299312	L0072	4
2015	2	1	2015_0002	2015_0002_R41_1	1.283255751	L0073	7
2015	402	1	2015_0402	2015_0402_R41_1	1.08788186	L0073	6
2015	1020	1	2015_1020	2015_1020_R41_1	-0.279735383	L0073	4
2015	2	1	2015_0002	2015_0002_R41_1	1.283255751	L0074	7
2015	402	1	2015_0402	2015_0402_R41_1	1.08788186	L0074	6
2015	1020	1	2015_1020	2015_1020_R41_1	-0.279735383	L0074	5
2015	2	1	2015_0002	2015_0002_R03_1	0.412075249	L0075	4
2015	402	1	2015_0402	2015_0402_R03_1	0.741080657	L0075	6
2016	24	1	2016_0024	2016_0024_40D_1	1.288586579	L0075	7
2016	24	2	2016_0024	2016_0024_40D_2	0.305218309	L0075	8
2016	402	2	2016_0402	2016_0402_40D_2	-0.116225235	L0075	5
2015	2	1	2015_0002	2015_0002_R05_1	1.053052939	L0076	7
2015	402	1	2015_0402	2015_0402_R05_1	0.798660211	L0076	5
2015	2	1	2015_0002	2015_0002_R05_1	1.053052939	L0077	7
2015	402	1	2015_0402	2015_0402_R05_1	0.798660211	L0077	6
2015	1050	1	2015_1050	2015_1050_R19_1	-0.588701702	L0078	4
2016	2040	1	2016_2040	2016_2040_40N_1	-1.700705649	L0078	6
2016	2040	2	2016_2040	2016_2040_40N_2	-1.279262105	L0078	5
2016	2050	1	2016_2050	2016_2050_40N_1	-0.295893834	L0078	5
2016	2050	2	2016_2050	2016_2050_40N_2	-0.576856197	L0078	7
2015	1050	1	2015_1050	2015_1050_R19_1	-0.588701702	L0079	4
2016	2040	1	2016_2040	2016_2040_40V_1	-1.792557378	L0079	4
2016	2040	2	2016_2040	2016_2040_40V_2	-2.214000922	L0079	3
2016	2050	1	2016_2050	2016_2050_40V_1	0.174179163	L0079	7
2016	2050	2	2016_2050	2016_2050_40V_2	0.174179163	L0079	7
2013	2	1	2013_0002	2013_0002_708_1	-0.769008804	L0080	1
2013	2	2	2013_0002	2013_0002_708_2	-0.447649487	L0080	2
2013	2	1	2013_0002	2013_0002_709_1	-0.964799053	L0080	1
2014	24	1	2014_0024	2014_0024_708_1	0.110998902	L0080	4
2014	24	2	2014_0024	2014_0024_708_2	-0.185490921	L0080	3
2014	24	1	2014_0024	2014_0024_709_1	0.831212089	L0080	3
2014	24	2	2014_0024	2014_0024_709_2	0.940880558	L0080	3
2014	402	1	2014_0402	2014_0402_708_1	-0.08666098	L0080	3
2014	402	2	2014_0402	2014_0402_708_2	-0.481980743	L0080	3
2014	402	1	2014_0402	2014_0402_709_1	-0.046135665	L0080	4
2014	402	2	2014_0402	2014_0402_709_2	-0.594478011	L0080	3
2014	1020	1	2014_1020	2014_1020_708_1	-1.17379033	L0080	4
2014	1020	2	2014_1020	2014_1020_708_2	-0.383150803	L0080	3
2014	1020	1	2014_1020	2014_1020_710_1	1.073041174	L0080	5
2014	1020	2	2014_1020	2014_1020_710_2	0.084741765	L0080	3
2014	1140	1	2014_1140	2014_1140_708_1	-0.842827315	L0080	3
2014	1140	2	2014_1140	2014_1140_708_2	-1.034618423	L0080	2
2014	1140	1	2014_1140	2014_1140_710_1	-0.891230798	L0080	1
2014	1140	2	2014_1140	2014_1140_710_2	-0.310577998	L0080	3
2015	2	1	2015_0002	2015_0002_708_1	1.804360925	L0080	5
2015	2	2	2015_0002	2015_0002_708_2	0.942121121	L0080	5
2015	2	1	2015_0002	2015_0002_709_1	0.525785618	L0080	3
2015	2	2	2015_0002	2015_0002_709_2	0.156254273	L0080	3
2015	402	1	2015_0402	2015_0402_708_1	0.423505235	L0080	4
2015	402	2	2015_0402	2015_0402_708_2	0.818944006	L0080	5
2015	402	1	2015_0402	2015_0402_709_1	0.648962733	L0080	5
2015	402	2	2015_0402	2015_0402_709_2	0.648962733	L0080	5
2015	1020	1	2015_1020	2015_1020_708_1	0.313479701	L0080	4
2015	1020	2	2015_1020	2015_1020_708_2	-0.289650028	L0080	4
2015	1020	1	2015_1020	2015_1020_709_1	0.279431388	L0080	4
2015	1020	2	2015_1020	2015_1020_709_2	0.156254273	L0080	4
2013	2	1	2013_0002	2013_0002_608_1	-0.420658033	L0081	3
2013	2	2	2013_0002	2013_0002_608_2	-0.584936282	L0081	4
2013	24	1	2013_0024	2013_0024_608_1	-2.610320255	L0081	1
2013	24	2	2013_0024	2013_0024_608_2	-3.044606775	L0081	1
2014	3040	1	2014_3040	2014_3040_750_1	1.256213407	L0083	9
2014	3040	2	2014_3040	2014_3040_750_2	-0.311679197	L0083	4
2014	3090	1	2014_3090	2014_3090_750_1	-0.096575612	L0083	8
2014	3090	2	2014_3090	2014_3090_750_2	-0.261614021	L0083	5
2014	3040	1	2014_3040	2014_3040_760_1	0.349757289	L0084	6
2014	3090	1	2014_3090	2014_3090_760_1	0.200275519	L0084	7
2014	3090	2	2014_3090	2014_3090_760_2	-0.783092751	L0084	7
2014	3040	1	2014_3040	2014_3040_755_1	-0.287722166	L0085	5
2014	3040	2	2014_3040	2014_3040_755_2	-0.070514097	L0085	6
2014	3090	2	2014_3090	2014_3090_755_2	-0.068270727	L0085	7
2014	3040	1	2014_3040	2014_3040_655_1	0.017253468	L0086	7
2014	3090	1	2014_3090	2014_3090_655_1	-0.310163937	L0086	5
2014	3090	2	2014_3090	2014_3090_655_2	-0.419832406	L0086	3
2014	3040	1	2014_3040	2014_3040_655_1	0.017253468	L0087	7
2014	3090	1	2014_3090	2014_3090_655_1	-0.310163937	L0087	4
2014	3090	2	2014_3090	2014_3090_655_2	-0.419832406	L0087	3
2015	3040	1	2015_3040	2015_3040_655_1	-0.593949732	L0087	5
2015	3040	2	2015_3040	2015_3040_655_2	-0.863772943	L0087	3
2015	3090	1	2015_3090	2015_3090_655_1	-0.773831873	L0087	4
2015	3090	2	2015_3090	2015_3090_655_2	-0.863772943	L0087	4
2016	2040	1	2016_2040	2016_2040_660_1	0.183505668	L0087	3
2016	2040	2	2016_2040	2016_2040_660_2	0.282335609	L0087	3
2016	2050	1	2016_2050	2016_2050_660_1	-0.409473977	L0087	5
2016	2050	2	2016_2050	2016_2050_660_2	0.282335609	L0087	3
2016	3040	1	2016_3040	2016_3040_660_1	0.38116555	L0087	5
2016	3040	2	2016_3040	2016_3040_660_2	-0.528490563	L0087	4
2014	3040	1	2014_3040	2014_3040_651_1	0.101982731	L0088	4
2014	3090	1	2014_3090	2014_3090_651_1	-0.098500523	L0088	7
2014	3090	2	2014_3090	2014_3090_651_2	-0.204581762	L0088	7
2016	2040	1	2016_2040	2016_2040_670_1	-1.246391794	L0089	4
2016	2040	2	2016_2040	2016_2040_670_2	-0.876860449	L0089	7
2016	3040	1	2016_3040	2016_3040_670_1	0.643309986	L0089	5
2016	3040	2	2016_3040	2016_3040_670_2	0.601264929	L0089	4
2014	2040	1	2014_2040	2014_2040_746_1	1.172209853	L0090	7
2014	2040	2	2014_2040	2014_2040_746_2	1.531974134	L0090	6
2014	2050	1	2014_2050	2014_2050_746_1	0.272799151	L0090	5
2014	2050	2	2014_2050	2014_2050_746_2	-0.356788341	L0090	4
2014	3040	1	2014_3040	2014_3040_746_1	0.113681216	L0090	5
2014	3090	1	2014_3090	2014_3090_746_1	-0.896434762	L0090	6
2014	3090	2	2014_3090	2014_3090_746_2	-0.266847271	L0090	4
2015	2040	1	2015_2040	2015_2040_746_1	-0.615748689	L0090	5
2015	2040	2	2015_2040	2015_2040_746_2	-1.106073665	L0090	5
2015	2050	1	2015_2050	2015_2050_746_1	0.691784582	L0090	7
2015	2050	2	2015_2050	2015_2050_746_2	0.201459605	L0090	6
2015	3040	1	2015_3040	2015_3040_746_1	0.405911267	L0090	4
2015	3040	2	2015_3040	2015_3040_746_2	0.201459605	L0090	4
2014	2040	1	2014_2040	2014_2040_746_1	1.172209853	L0091	5
2014	2040	2	2014_2040	2014_2040_746_2	1.531974134	L0091	6
2014	2050	1	2014_2050	2014_2050_746_1	0.272799151	L0091	2
2014	2050	2	2014_2050	2014_2050_746_2	-0.356788341	L0091	3
2014	3040	1	2014_3040	2014_3040_746_1	0.113681216	L0091	5
2014	3040	2	2014_3040	2014_3040_746_2	0.342367558	L0091	4
2014	3090	1	2014_3090	2014_3090_746_1	-0.896434762	L0091	3
2014	3090	2	2014_3090	2014_3090_746_2	-0.266847271	L0091	6
2014	2040	1	2014_2040	2014_2040_748_1	1.521233029	L0092	3
2014	2040	2	2014_2040	2014_2040_748_2	1.240270666	L0092	6
2014	2050	1	2014_2050	2014_2050_748_1	-0.726465875	L0092	3
2014	3040	2	2014_3040	2014_3040_748_2	0.256902396	L0092	4
2014	3090	1	2014_3090	2014_3090_748_1	0.256902396	L0092	2
2014	3090	2	2014_3090	2014_3090_748_2	-1.007428238	L0092	5
2014	2040	1	2014_2040	2014_2040_748_1	1.521233029	L0093	7
2014	2040	2	2014_2040	2014_2040_748_2	1.240270666	L0093	6
2014	2050	1	2014_2050	2014_2050_748_1	-0.726465875	L0093	3
2014	3040	1	2014_3040	2014_3040_748_1	0.036660567	L0093	5
2014	3090	1	2014_3090	2014_3090_748_1	0.256902396	L0093	4
2014	3090	2	2014_3090	2014_3090_748_2	-1.007428238	L0093	7
2014	2050	1	2014_2050	2014_2050_742_1	0.361419849	L0094	6
2014	2050	2	2014_2050	2014_2050_742_2	0.220938668	L0094	7
2014	3090	1	2014_3090	2014_3090_742_1	0.220938668	L0094	5
2014	3090	2	2014_3090	2014_3090_742_2	-0.200504877	L0094	6
2014	2040	1	2014_2040	2014_2040_748_1	1.521233029	L0095	7
2014	2040	2	2014_2040	2014_2040_748_2	1.240270666	L0095	7
2014	2050	1	2014_2050	2014_2050_748_1	-0.726465875	L0095	4
2014	3040	1	2014_3040	2014_3040_748_1	0.036660567	L0095	6
2014	3040	2	2014_3040	2014_3040_748_2	0.256902396	L0095	5
2014	3090	1	2014_3090	2014_3090_748_1	0.256902396	L0095	9
2014	3090	2	2014_3090	2014_3090_748_2	-1.007428238	L0095	9
2015	2040	1	2015_2040	2015_2040_648_1	0.136711771	L0096	3
2015	2040	2	2015_2040	2015_2040_648_2	-0.111451954	L0096	7
2015	2050	1	2015_2050	2015_2050_648_1	1.005284811	L0096	6
2015	2050	2	2015_2050	2015_2050_648_2	1.016095189	L0096	6
2015	3040	1	2015_3040	2015_3040_648_1	-0.049411023	L0096	4
2015	3040	2	2015_3040	2015_3040_648_2	-0.297574748	L0096	5
2015	3090	1	2015_3090	2015_3090_648_1	-0.996711641	L0096	4
2015	3090	2	2015_3090	2015_3090_648_2	-0.793902199	L0096	4
2014	3040	1	2014_3040	2014_3040_840_1	0.033525329	L0097	6
2014	3090	1	2014_3090	2014_3090_840_1	0.099338866	L0097	3
2014	3090	2	2014_3090	2014_3090_840_2	-0.640890737	L0097	6
2015	2040	1	2015_2040	2015_2040_748_1	-1.027707581	L0097	6
2015	2040	2	2015_2040	2015_2040_748_2	-1.503800699	L0097	5
2015	2050	1	2015_2050	2015_2050_748_1	-0.219011467	L0097	7
2015	2050	2	2015_2050	2015_2050_748_2	0.373968178	L0097	6
2015	3040	1	2015_3040	2015_3040_748_1	-0.021351586	L0097	4
2015	3040	2	2015_3040	2015_3040_748_2	-0.120181527	L0097	5
2015	3090	1	2015_3090	2015_3090_748_1	-1.252931956	L0097	5
2015	3090	2	2015_3090	2015_3090_748_2	-0.154801293	L0097	4
2015	2040	1	2015_2040	2015_2040_740_1	1.549472203	L0098	6
2015	2040	2	2015_2040	2015_2040_740_2	1.222588885	L0098	6
2015	2050	1	2015_2050	2015_2050_740_1	1.222588885	L0098	2
2015	2050	2	2015_2050	2015_2050_740_2	0.732263909	L0098	6
2015	3040	1	2015_3040	2015_3040_740_1	-0.411827703	L0098	5
2015	3040	2	2015_3040	2015_3040_740_2	0.078497273	L0098	5
2015	3090	1	2015_3090	2015_3090_740_1	-1.49943972	L0098	5
2015	3090	2	2015_3090	2015_3090_740_2	-0.90215268	L0098	5
2015	2040	1	2015_2040	2015_2040_740_1	1.549472203	L0099	7
2015	2040	2	2015_2040	2015_2040_740_2	1.222588885	L0099	6
2015	2050	1	2015_2050	2015_2050_740_1	1.222588885	L0099	7
2015	2050	2	2015_2050	2015_2050_740_2	0.732263909	L0099	7
2015	3040	1	2015_3040	2015_3040_740_1	-0.411827703	L0099	4
2015	3040	2	2015_3040	2015_3040_740_2	0.078497273	L0099	3
2015	3090	1	2015_3090	2015_3090_740_1	-1.49943972	L0099	4
2015	2040	1	2015_2040	2015_2040_746_1	-0.615748689	L0100	7
2015	2040	2	2015_2040	2015_2040_746_2	-1.106073665	L0100	6
2015	2050	1	2015_2050	2015_2050_746_1	0.691784582	L0100	6
2015	2050	2	2015_2050	2015_2050_746_2	0.201459605	L0100	5
2015	3040	1	2015_3040	2015_3040_746_1	0.405911267	L0100	5
2015	3040	2	2015_3040	2015_3040_746_2	0.201459605	L0100	4
2015	3090	2	2015_3090	2015_3090_746_2	-0.125423712	L0100	5
2015	2040	1	2015_2040	2015_2040_742_1	1.148473426	L0101	6
2015	2040	2	2015_2040	2015_2040_742_2	0.985031767	L0101	7
2015	2050	1	2015_2050	2015_2050_742_1	-0.159059845	L0101	5
2015	2050	2	2015_2050	2015_2050_742_2	0.331265132	L0101	6
2015	3040	1	2015_3040	2015_3040_742_1	-0.322501504	L0101	3
2015	3040	2	2015_3040	2015_3040_742_2	0.167823473	L0101	3
2015	3090	1	2015_3090	2015_3090_742_1	-0.220418163	L0101	4
2015	3090	2	2015_3090	2015_3090_742_2	-0.768503927	L0101	3
2015	2040	1	2015_2040	2015_2040_742_1	1.148473426	L0102	7
2015	2040	2	2015_2040	2015_2040_742_2	0.985031767	L0102	5
2015	2050	1	2015_2050	2015_2050_742_1	-0.159059845	L0102	6
2015	2050	2	2015_2050	2015_2050_742_2	0.331265132	L0102	6
2015	3040	1	2015_3040	2015_3040_742_1	-0.322501504	L0102	6
2015	3040	2	2015_3040	2015_3040_742_2	0.167823473	L0102	4
2015	3090	1	2015_3090	2015_3090_742_1	-0.220418163	L0102	5
2015	3090	2	2015_3090	2015_3090_742_2	-0.768503927	L0102	5
2015	2040	1	2015_2040	2015_2040_742_1	1.148473426	L0103	6
2015	2040	2	2015_2040	2015_2040_742_2	0.985031767	L0103	6
2015	2050	1	2015_2050	2015_2050_742_1	-0.159059845	L0103	7
2015	2050	2	2015_2050	2015_2050_742_2	0.331265132	L0103	6
2015	3040	1	2015_3040	2015_3040_742_1	-0.322501504	L0103	4
2015	3040	2	2015_3040	2015_3040_742_2	0.167823473	L0103	5
2015	3090	1	2015_3090	2015_3090_742_1	-0.220418163	L0103	3
2015	3090	2	2015_3090	2015_3090_742_2	-0.768503927	L0103	5
2015	2040	1	2015_2040	2015_2040_648_1	0.136711771	L0104	7
2015	2040	2	2015_2040	2015_2040_648_2	-0.111451954	L0104	3
2015	2050	1	2015_2050	2015_2050_648_1	1.005284811	L0104	7
2015	2050	2	2015_2050	2015_2050_648_2	1.016095189	L0104	7
2015	3040	1	2015_3040	2015_3040_648_1	-0.049411023	L0104	5
2015	3040	2	2015_3040	2015_3040_648_2	-0.297574748	L0104	6
2015	3090	1	2015_3090	2015_3090_648_1	-0.996711641	L0104	3
2015	2040	1	2015_2040	2015_2040_645_1	0.991160566	L0105	6
2015	2040	2	2015_2040	2015_2040_645_2	0.792726753	L0105	5
2015	2050	1	2015_2050	2015_2050_645_1	0.991160566	L0105	6
2015	2050	2	2015_2050	2015_2050_645_2	1.123449775	L0105	7
2015	3040	1	2015_3040	2015_3040_645_1	-0.464020727	L0105	4
2015	3040	2	2015_3040	2015_3040_645_2	-0.530165332	L0105	4
2015	3090	1	2015_3090	2015_3090_645_1	-0.296877613	L0105	6
2015	3090	2	2015_3090	2015_3090_645_2	-0.397876123	L0105	4
2015	2040	1	2015_2040	2015_2040_642_1	0.26311525	L0106	5
2015	2040	2	2015_2040	2015_2040_642_2	-0.233212201	L0106	6
2015	2050	1	2015_2050	2015_2050_642_1	0.46243023	L0106	8
2015	2050	2	2015_2050	2015_2050_642_2	-0.543416858	L0106	6
2015	3040	1	2015_3040	2015_3040_642_1	-0.295253132	L0106	4
2015	3040	2	2015_3040	2015_3040_642_2	-0.729539652	L0106	5
2015	3090	1	2015_3090	2015_3090_642_1	-0.233212201	L0106	5
2015	3090	2	2015_3090	2015_3090_642_2	-0.397449625	L0106	3
2014	2040	1	2014_2040	2014_2040_720_1	-0.325167874	L0107	7
2014	2040	2	2014_2040	2014_2040_720_2	-0.465649055	L0107	6
2014	2050	1	2014_2050	2014_2050_720_1	0.096275671	L0107	4
2014	2050	2	2014_2050	2014_2050_720_2	-0.184686692	L0107	6
2014	2050	1	2014_2050	2014_2050_740_1	-0.263915958	L0108	4
2014	2050	2	2014_2050	2014_2050_740_2	-0.676511981	L0108	7
2014	3040	1	2014_3040	2014_3040_740_1	-0.177107866	L0108	7
2014	3090	1	2014_3090	2014_3090_740_1	0.313718475	L0108	3
2014	3090	2	2014_3090	2014_3090_740_2	-0.346435162	L0108	4
2014	2050	1	2014_2050	2014_2050_736_1	1.311552287	L0109	6
2014	2050	2	2014_2050	2014_2050_736_2	1.452033468	L0109	6
2014	3040	1	2014_3040	2014_3040_736_1	0.468665198	L0109	7
2014	3040	2	2014_3040	2014_3040_736_2	0.44379443	L0109	6
2014	3090	1	2014_3090	2014_3090_736_1	0.890108742	L0109	4
2014	3090	2	2014_3090	2014_3090_736_2	0.328184016	L0109	4
2014	2050	1	2014_2050	2014_2050_736_1	1.311552287	L0110	4
2014	2050	2	2014_2050	2014_2050_736_2	1.452033468	L0110	5
2014	3040	1	2014_3040	2014_3040_736_1	0.468665198	L0110	6
2014	3040	2	2014_3040	2014_3040_736_2	0.44379443	L0110	5
2014	3090	1	2014_3090	2014_3090_736_1	0.890108742	L0110	4
2014	3090	2	2014_3090	2014_3090_736_2	0.328184016	L0110	7
2014	2050	1	2014_2050	2014_2050_736_1	1.311552287	L0111	6
2014	2050	2	2014_2050	2014_2050_736_2	1.452033468	L0111	7
2014	3040	1	2014_3040	2014_3040_736_1	0.468665198	L0111	7
2014	3040	2	2014_3040	2014_3040_736_2	0.44379443	L0111	5
2014	3090	1	2014_3090	2014_3090_736_1	0.890108742	L0111	5
2014	3090	2	2014_3090	2014_3090_736_2	0.328184016	L0111	5
2014	2050	1	2014_2050	2014_2050_736_1	1.311552287	L0112	5
2014	2050	2	2014_2050	2014_2050_736_2	1.452033468	L0112	2
2014	3040	1	2014_3040	2014_3040_736_1	0.468665198	L0112	5
2014	3090	1	2014_3090	2014_3090_736_1	0.890108742	L0112	4
2014	3090	2	2014_3090	2014_3090_736_2	0.328184016	L0112	5
2014	1030	1	2014_1030	2014_1030_628_1	0.233466271	L0113	5
2014	1030	2	2014_1030	2014_1030_628_2	-0.000200548	L0113	4
2014	2040	1	2014_2040	2014_2040_628_1	0.2273948	L0113	5
2014	2040	2	2014_2040	2014_2040_628_2	0.148153726	L0113	7
2014	2040	1	2014_2040	2014_2040_438_1	1.436675372	L0114	7
2014	2040	2	2014_2040	2014_2040_438_2	1.717637735	L0114	4
2014	2050	1	2014_2050	2014_2050_438_1	-0.530061169	L0114	3
2014	2050	2	2014_2050	2014_2050_438_2	-0.530061169	L0114	3
2014	3040	1	2014_3040	2014_3040_438_1	-0.291384533	L0114	3
2014	3040	2	2014_3040	2014_3040_438_2	0.031863557	L0114	5
2014	3090	1	2014_3090	2014_3090_438_1	0.57709837	L0114	4
2014	3090	2	2014_3090	2014_3090_438_2	0.893404383	L0114	5
2014	2040	1	2014_2040	2014_2040_634_1	-0.008736422	L0115	6
2014	2040	2	2014_2040	2014_2040_634_2	0.345411579	L0115	4
2014	2050	1	2014_2050	2014_2050_634_1	1.709394742	L0115	7
2014	2050	2	2014_2050	2014_2050_634_2	0.98287798	L0115	6
2014	3040	1	2014_3040	2014_3040_634_1	-0.209880642	L0115	5
2014	3040	2	2014_3040	2014_3040_634_2	0.052184141	L0115	4
2014	3090	1	2014_3090	2014_3090_634_1	0.98287798	L0115	5
2014	3090	2	2014_3090	2014_3090_634_2	0.345411579	L0115	5
2014	1030	1	2014_1030	2014_1030_628_1	0.233466271	L0116	6
2014	1030	2	2014_1030	2014_1030_628_2	-0.000200548	L0116	4
2014	2040	1	2014_2040	2014_2040_628_1	0.2273948	L0116	5
2014	2040	2	2014_2040	2014_2040_628_2	0.148153726	L0116	7
2014	2040	1	2014_2040	2014_2040_634_1	-0.008736422	L0117	8
2014	2040	2	2014_2040	2014_2040_634_2	0.345411579	L0117	7
2014	2050	1	2014_2050	2014_2050_634_1	1.709394742	L0117	8
2014	2050	2	2014_2050	2014_2050_634_2	0.98287798	L0117	8
2014	3040	1	2014_3040	2014_3040_634_1	-0.209880642	L0117	5
2014	3090	1	2014_3090	2014_3090_634_1	0.98287798	L0117	7
2014	3090	2	2014_3090	2014_3090_634_2	0.345411579	L0117	6
2014	1030	1	2014_1030	2014_1030_628_1	0.233466271	L0118	5
2014	1030	2	2014_1030	2014_1030_628_2	-0.000200548	L0118	5
2014	2040	1	2014_2040	2014_2040_628_1	0.2273948	L0118	7
2014	2040	2	2014_2040	2014_2040_628_2	0.148153726	L0118	4
2014	2040	1	2014_2040	2014_2040_630_1	-0.185768956	L0119	6
2014	2040	2	2014_2040	2014_2040_630_2	0.090193736	L0119	6
2014	2050	1	2014_2050	2014_2050_630_1	-0.377314882	L0119	7
2014	2050	2	2014_2050	2014_2050_630_2	1.745969889	L0119	7
2014	2040	1	2014_2040	2014_2040_438_1	1.436675372	L0120	5
2014	2040	2	2014_2040	2014_2040_438_2	1.717637735	L0120	7
2014	2050	1	2014_2050	2014_2050_438_1	-0.530061169	L0120	3
2014	2050	2	2014_2050	2014_2050_438_2	-0.530061169	L0120	3
2014	3040	2	2014_3040	2014_3040_438_2	0.031863557	L0120	5
2014	3090	2	2014_3090	2014_3090_438_2	0.893404383	L0120	5
2014	2040	1	2014_2040	2014_2040_819_1	0.894144754	L0121	7
2014	2040	2	2014_2040	2014_2040_819_2	0.753663573	L0121	6
2014	2040	1	2014_2040	2014_2040_819_1	0.894144754	L0122	3
2014	2040	2	2014_2040	2014_2040_819_2	0.753663573	L0122	2
2014	2040	1	2014_2040	2014_2040_819_1	0.894144754	L0123	5
2014	2040	2	2014_2040	2014_2040_819_2	0.753663573	L0123	1
2014	2040	1	2014_2040	2014_2040_820_1	-0.378864473	L0124	2
2014	2040	2	2014_2040	2014_2040_820_2	-0.519345655	L0124	2
2014	2040	1	2014_2040	2014_2040_820_1	-0.378864473	L0125	4
2014	2040	2	2014_2040	2014_2040_820_2	-0.519345655	L0125	2
2014	2040	1	2014_2040	2014_2040_820_1	-0.378864473	L0126	3
2014	2040	2	2014_2040	2014_2040_820_2	-0.519345655	L0126	1
2014	2040	1	2014_2040	2014_2040_826_1	0.143087403	L0127	1
2014	2040	2	2014_2040	2014_2040_826_2	-0.278356141	L0127	3
2014	2050	1	2014_2050	2014_2050_826_1	-0.699799686	L0127	3
2014	2050	2	2014_2050	2014_2050_826_2	0.143087403	L0127	3
2014	2040	1	2014_2040	2014_2040_826_1	0.143087403	L0128	5
2014	2040	2	2014_2040	2014_2040_826_2	-0.278356141	L0128	3
2014	2050	1	2014_2050	2014_2050_826_1	-0.699799686	L0128	3
2014	2050	2	2014_2050	2014_2050_826_2	0.143087403	L0128	2
2014	2040	1	2014_2040	2014_2040_826_1	0.143087403	L0129	5
2014	2040	2	2014_2040	2014_2040_826_2	-0.278356141	L0129	2
2014	2050	1	2014_2050	2014_2050_826_1	-0.699799686	L0129	5
2014	2050	2	2014_2050	2014_2050_826_2	0.143087403	L0129	6
2014	2040	1	2014_2040	2014_2040_826_1	0.143087403	L0130	5
2014	2040	2	2014_2040	2014_2040_826_2	-0.278356141	L0130	5
2014	2050	1	2014_2050	2014_2050_826_1	-0.699799686	L0130	3
2014	2050	2	2014_2050	2014_2050_826_2	0.143087403	L0130	2
2014	2040	1	2014_2040	2014_2040_829_1	0.581368652	L0131	2
2014	2040	2	2014_2040	2014_2040_829_2	-0.56272296	L0131	2
2014	2050	1	2014_2050	2014_2050_829_1	1.725460264	L0131	5
2014	2050	2	2014_2050	2014_2050_829_2	1.725460264	L0131	6
2014	3090	2	2014_3090	2014_3090_829_2	0.201193477	L0131	4
2014	2040	1	2014_2040	2014_2040_829_1	0.581368652	L0132	2
2014	2040	2	2014_2040	2014_2040_829_2	-0.56272296	L0132	3
2014	2050	1	2014_2050	2014_2050_829_1	1.725460264	L0132	6
2014	2050	2	2014_2050	2014_2050_829_2	1.725460264	L0132	4
2014	3040	2	2014_3040	2014_3040_829_2	-0.571240031	L0132	6
2014	2040	1	2014_2040	2014_2040_829_1	0.581368652	L0133	4
2014	2040	2	2014_2040	2014_2040_829_2	-0.56272296	L0133	2
2014	2050	1	2014_2050	2014_2050_829_1	1.725460264	L0133	6
2014	2050	2	2014_2050	2014_2050_829_2	1.725460264	L0133	6
2014	3090	1	2014_3090	2014_3090_829_1	-0.098864012	L0133	6
2015	2040	1	2015_2040	2015_2040_732_1	1.816569514	L0133	5
2015	2040	2	2015_2040	2015_2040_732_2	1.816569514	L0133	5
2015	2050	1	2015_2050	2015_2050_732_1	-1.125380345	L0133	1
2015	2050	2	2015_2050	2015_2050_732_2	-0.798497028	L0133	6
2015	3040	1	2015_3040	2015_3040_732_1	-0.47161371	L0133	6
2015	3040	2	2015_3040	2015_3040_732_2	-0.308172051	L0133	4
2015	3090	1	2015_3090	2015_3090_732_1	-1.125380345	L0133	3
2015	3090	2	2015_3090	2015_3090_732_2	-1.615705322	L0133	4
2014	2040	1	2014_2040	2014_2040_826_1	0.143087403	L0134	6
2014	2040	2	2014_2040	2014_2040_826_2	-0.278356141	L0134	4
2014	2050	1	2014_2050	2014_2050_826_1	-0.699799686	L0134	3
2014	2050	2	2014_2050	2014_2050_826_2	0.143087403	L0134	2
2014	2040	1	2014_2040	2014_2040_501_1	2.180978017	L0135	5
2014	2050	1	2014_2050	2014_2050_501_1	-2.312621494	L0135	1
2014	2040	1	2014_2040	2014_2040_501_1	2.180978017	L0136	6
2014	2050	1	2014_2050	2014_2050_501_1	-2.312621494	L0136	1
2014	2040	1	2014_2040	2014_2040_502_1	2.069832551	L0137	1
2014	2050	1	2014_2050	2014_2050_502_1	0.8975892	L0137	5
2014	2040	1	2014_2040	2014_2040_502_1	2.069832551	L0138	1
2014	2050	1	2014_2050	2014_2050_502_1	0.8975892	L0138	1
2014	2040	1	2014_2040	2014_2040_503_1	0.802151506	L0139	3
2014	2050	1	2014_2050	2014_2050_503_1	1.974394857	L0139	5
2015	2040	1	2015_2040	2015_2040_720_1	0.077547803	L0139	5
2015	2040	2	2015_2040	2015_2040_720_2	0.437312084	L0139	5
2015	2050	1	2015_2050	2015_2050_720_1	-1.09168611	L0139	2
2015	2050	2	2015_2050	2015_2050_720_2	-1.451450391	L0139	2
2015	3040	1	2015_3040	2015_3040_720_1	0.797076365	L0139	5
2015	3040	2	2015_3040	2015_3040_720_2	0.976958505	L0139	3
2015	3090	1	2015_3090	2015_3090_720_1	-0.012393267	L0139	4
2015	3090	2	2015_3090	2015_3090_720_2	0.707135295	L0139	3
2014	2040	1	2014_2040	2014_2040_503_1	0.802151506	L0140	1
2014	2050	1	2014_2050	2014_2050_503_1	1.974394857	L0140	4
2014	2040	1	2014_2040	2014_2040_504_1	0.216029831	L0141	2
2014	2050	1	2014_2050	2014_2050_504_1	2.560516532	L0141	6
2014	2040	1	2014_2040	2014_2040_504_1	0.216029831	L0142	1
2014	2050	1	2014_2050	2014_2050_504_1	2.560516532	L0142	6
2014	2040	1	2014_2040	2014_2040_505_1	-1.346961304	L0143	1
2014	2050	1	2014_2050	2014_2050_505_1	2.755890424	L0143	6
2014	2040	1	2014_2040	2014_2040_505_1	-1.346961304	L0144	1
2014	2050	1	2014_2050	2014_2050_505_1	2.755890424	L0144	6
2014	2040	1	2014_2040	2014_2040_505_1	-1.346961304	L0145	1
2014	2050	1	2014_2050	2014_2050_505_1	2.755890424	L0145	6
2014	2040	1	2014_2040	2014_2040_505_1	-1.346961304	L0146	2
2014	2050	1	2014_2050	2014_2050_505_1	2.755890424	L0146	5
2014	2040	1	2014_2040	2014_2040_506_1	-1.177586823	L0147	1
2014	2050	1	2014_2050	2014_2050_506_1	2.925264905	L0147	5
2014	2040	1	2014_2040	2014_2040_507_1	-2.740577957	L0148	1
2014	2050	1	2014_2050	2014_2050_507_1	2.534517122	L0148	6
2014	2040	1	2014_2040	2014_2040_507_1	-2.740577957	L0149	1
2014	2050	1	2014_2050	2014_2050_507_1	2.534517122	L0149	6
2014	2040	1	2014_2040	2014_2040_507_1	-2.740577957	L0150	1
2014	2050	1	2014_2050	2014_2050_507_1	2.534517122	L0150	6
2014	2040	1	2014_2040	2014_2040_507_1	-2.740577957	L0151	1
2014	2050	1	2014_2050	2014_2050_507_1	2.534517122	L0151	5
2014	2040	1	2014_2040	2014_2040_508_1	-2.722713335	L0152	1
2014	2050	1	2014_2050	2014_2050_508_1	2.943129527	L0152	6
2014	2040	1	2014_2040	2014_2040_508_1	-2.722713335	L0153	1
2014	2050	1	2014_2050	2014_2050_508_1	2.943129527	L0153	6
2014	2040	1	2014_2040	2014_2040_509_1	-0.964348309	L0154	1
2014	2050	1	2014_2050	2014_2050_509_1	1.609036193	L0154	4
2014	2040	1	2014_2040	2014_2040_509_1	-0.964348309	L0155	1
2014	2050	1	2014_2050	2014_2050_509_1	1.609036193	L0155	1
2014	2040	1	2014_2040	2014_2040_509_1	-0.964348309	L0156	1
2014	2050	1	2014_2050	2014_2050_509_1	1.609036193	L0156	6
2014	2040	1	2014_2040	2014_2040_509_1	-0.964348309	L0157	6
2014	2050	1	2014_2050	2014_2050_509_1	1.609036193	L0157	1
2014	2040	1	2014_2040	2014_2040_509_1	-0.964348309	L0158	1
2014	2050	1	2014_2050	2014_2050_509_1	1.609036193	L0158	5
2014	2040	1	2014_2040	2014_2040_509_1	-0.964348309	L0159	1
2014	2050	1	2014_2050	2014_2050_509_1	1.609036193	L0159	5
2014	2040	1	2014_2040	2014_2040_509_1	-0.964348309	L0160	2
2014	2050	1	2014_2050	2014_2050_509_1	1.609036193	L0160	5
2014	2040	1	2014_2040	2014_2040_509_1	-0.964348309	L0161	1
2014	2050	1	2014_2050	2014_2050_509_1	1.609036193	L0161	5
2014	2040	1	2014_2040	2014_2040_201_1	1.904347039	L0162	7
2014	2050	1	2014_2050	2014_2050_201_1	2.367394781	L0162	5
2014	2040	1	2014_2040	2014_2040_201_1	1.904347039	L0163	7
2014	2050	1	2014_2050	2014_2050_201_1	2.367394781	L0163	8
2014	2040	1	2014_2040	2014_2040_201_1	1.904347039	L0164	4
2014	2050	1	2014_2050	2014_2050_201_1	2.367394781	L0164	7
2014	2040	1	2014_2040	2014_2040_202_1	0.074854404	L0165	7
2014	2050	1	2014_2050	2014_2050_202_1	0.804403647	L0165	6
2014	2040	1	2014_2040	2014_2040_210_1	0.342218473	L0166	8
2014	2050	1	2014_2050	2014_2050_210_1	0.081545721	L0166	8
2015	2040	1	2015_2040	2015_2040_734_1	1.509265557	L0166	7
2015	2040	2	2015_2040	2015_2040_734_2	1.611057874	L0166	6
2015	2050	1	2015_2050	2015_2050_734_1	0.514373181	L0166	6
2015	2050	2	2015_2050	2015_2050_734_2	0.583094112	L0166	6
2015	3040	1	2015_3040	2015_3040_734_1	-0.032791462	L0166	4
2015	3040	2	2015_3040	2015_3040_734_2	-0.253306103	L0166	5
2015	3090	1	2015_3090	2015_3090_734_1	-0.357123236	L0166	5
2015	3090	2	2015_3090	2015_3090_734_2	-0.582311511	L0166	4
2014	2040	1	2014_2040	2014_2040_210_1	0.342218473	L0167	7
2014	2050	1	2014_2050	2014_2050_210_1	0.081545721	L0167	9
2014	2040	1	2014_2040	2014_2040_210_1	0.342218473	L0168	8
2014	2040	1	2014_2040	2014_2040_210_1	0.342218473	L0169	8
2014	2040	1	2014_2040	2014_2040_211_1	1.178692653	L0170	7
2014	2050	1	2014_2050	2014_2050_211_1	1.253789072	L0170	6
2014	2040	1	2014_2040	2014_2040_211_1	1.178692653	L0171	8
2014	2050	1	2014_2050	2014_2050_211_1	1.253789072	L0171	5
2015	2040	1	2015_2040	2015_2040_732_1	1.816569514	L0171	7
2015	2040	2	2015_2040	2015_2040_732_2	1.816569514	L0171	6
2015	2050	1	2015_2050	2015_2050_732_1	-1.125380345	L0171	6
2015	2050	2	2015_2050	2015_2050_732_2	-0.798497028	L0171	5
2015	3040	1	2015_3040	2015_3040_732_1	-0.47161371	L0171	4
2015	3040	2	2015_3040	2015_3040_732_2	-0.308172051	L0171	5
2015	3090	1	2015_3090	2015_3090_732_1	-1.125380345	L0171	3
2015	3090	2	2015_3090	2015_3090_732_2	-1.615705322	L0171	5
2015	2040	1	2015_2040	2015_2040_736_1	1.155688045	L0172	7
2015	2040	2	2015_2040	2015_2040_736_2	0.828804728	L0172	6
2015	2050	1	2015_2050	2015_2050_736_1	1.97289634	L0172	8
2015	2050	2	2015_2050	2015_2050_736_2	1.482571363	L0172	7
2015	3040	1	2015_3040	2015_3040_736_1	-0.969053519	L0172	4
2015	3040	2	2015_3040	2015_3040_736_2	0.011596434	L0172	5
2015	3090	1	2015_3090	2015_3090_736_1	-0.805611861	L0172	4
2015	3090	2	2015_3090	2015_3090_736_2	0.175038092	L0172	3
2015	2040	1	2015_2040	2015_2040_736_1	1.155688045	L0173	7
2015	2040	2	2015_2040	2015_2040_736_2	0.828804728	L0173	7
2015	2050	1	2015_2050	2015_2050_736_1	1.97289634	L0173	8
2015	2050	2	2015_2050	2015_2050_736_2	1.482571363	L0173	8
2015	3040	1	2015_3040	2015_3040_736_1	-0.969053519	L0173	3
2015	3040	2	2015_3040	2015_3040_736_2	0.011596434	L0173	4
2015	3090	1	2015_3090	2015_3090_736_1	-0.805611861	L0173	4
2015	3090	2	2015_3090	2015_3090_736_2	0.175038092	L0173	4
2014	2040	1	2014_2040	2014_2040_518_1	-1.855791614	L0174	3
2014	2050	1	2014_2050	2014_2050_518_1	2.051686222	L0174	8
2014	2040	1	2014_2040	2014_2040_519_1	-0.047508865	L0175	6
2014	2050	1	2014_2050	2014_2050_519_1	-0.047508865	L0175	9
2014	2040	1	2014_2040	2014_2040_519_1	-0.047508865	L0176	4
2014	2050	1	2014_2050	2014_2050_519_1	-0.047508865	L0176	7
2014	2040	1	2014_2040	2014_2040_520_1	-0.95396138	L0177	8
2014	2050	1	2014_2050	2014_2050_520_1	2.172020889	L0177	9
2014	2040	1	2014_2040	2014_2040_521_1	-1.857440936	L0178	3
2014	2050	1	2014_2050	2014_2050_521_1	1.463915225	L0178	9
2014	2040	1	2014_2040	2014_2040_521_1	-1.857440936	L0179	4
2014	2050	1	2014_2050	2014_2050_521_1	1.463915225	L0179	9
2014	2040	1	2014_2040	2014_2040_522_1	-0.489823693	L0180	3
2014	2050	1	2014_2050	2014_2050_522_1	-0.685197585	L0180	7
2014	2040	1	2014_2040	2014_2040_522_1	-0.489823693	L0181	7
2014	2050	1	2014_2050	2014_2050_522_1	-0.685197585	L0181	9
2014	2040	1	2014_2040	2014_2040_523_1	-0.169492854	L0182	3
2014	2050	1	2014_2050	2014_2050_523_1	-1.341736205	L0182	9
2014	2040	1	2014_2040	2014_2040_523_1	-0.169492854	L0183	8
2014	2050	1	2014_2050	2014_2050_523_1	-1.341736205	L0183	5
2014	2040	1	2014_2040	2014_2040_524_1	-1.341736205	L0184	8
2014	2050	1	2014_2050	2014_2050_524_1	-0.755614529	L0184	6
2014	2040	1	2014_2040	2014_2040_525_1	-2.327253551	L0185	3
2014	2050	1	2014_2050	2014_2050_525_1	-0.364866746	L0185	7
2014	2040	1	2014_2040	2014_2040_527_1	-0.309202062	L0186	8
2014	2050	1	2014_2050	2014_2050_527_1	-0.699949846	L0186	6
2014	2040	1	2014_2040	2014_2040_528_1	-2.26294098	L0187	8
2014	2050	1	2014_2050	2014_2050_528_1	-2.067567089	L0187	5
2014	2040	1	2014_2040	2014_2040_530_1	0.276919613	L0188	7
2014	2050	1	2014_2050	2014_2050_530_1	0.276919613	L0188	7
2015	2040	1	2015_2040	2015_2040_738_1	1.586303236	L0189	6
2015	2040	2	2015_2040	2015_2040_738_2	1.216771892	L0189	7
2015	2050	1	2015_2050	2015_2050_738_1	0.847240547	L0189	7
2015	2050	2	2015_2050	2015_2050_738_2	1.093594777	L0189	7
2015	3040	1	2015_3040	2015_3040_738_1	-0.138176372	L0189	4
2015	3040	2	2015_3040	2015_3040_738_2	-0.384530602	L0189	4
2015	3090	1	2015_3090	2015_3090_738_1	-0.261353487	L0189	4
2015	3090	2	2015_3090	2015_3090_738_2	-0.156133838	L0189	4
2016	2040	1	2016_2040	2016_2040_536_1	0.414786183	L0189	8
2016	2040	2	2016_2040	2016_2040_536_2	0.414786183	L0189	8
2016	2050	1	2016_2050	2016_2050_536_1	0.291609068	L0189	7
2016	2050	2	2016_2050	2016_2050_536_2	0.537963298	L0189	5
2015	2040	1	2015_2040	2015_2040_736_1	1.155688045	L0190	5
2015	2040	2	2015_2040	2015_2040_736_2	0.828804728	L0190	7
2015	2050	1	2015_2050	2015_2050_736_1	1.97289634	L0190	8
2015	2050	2	2015_2050	2015_2050_736_2	1.482571363	L0190	7
2015	3040	1	2015_3040	2015_3040_736_1	-0.969053519	L0190	5
2015	3040	2	2015_3040	2015_3040_736_2	0.011596434	L0190	5
2015	3090	1	2015_3090	2015_3090_736_1	-0.805611861	L0190	3
2015	3090	2	2015_3090	2015_3090_736_2	0.175038092	L0190	5
2014	2040	1	2014_2040	2014_2040_209_1	-1.056981356	L0191	9
2014	2050	1	2014_2050	2014_2050_209_1	0.412677435	L0191	6
2014	2040	1	2014_2040	2014_2040_312_1	-1.830434327	L0192	1
2014	2040	1	2014_2040	2014_2040_312_1	-1.830434327	L0193	1
2014	2040	1	2014_2040	2014_2040_312_1	-1.830434327	L0194	2
2014	2040	1	2014_2040	2014_2040_312_1	-1.830434327	L0195	2
2014	2040	1	2014_2040	2014_2040_312_1	-1.830434327	L0196	1
2014	2040	1	2014_2040	2014_2040_312_1	-1.830434327	L0197	1
2014	2040	1	2014_2040	2014_2040_312_1	-1.830434327	L0198	1
2014	2040	1	2014_2040	2014_2040_313_1	-0.979773526	L0199	2
2014	2040	2	2014_2040	2014_2040_313_2	-1.370521309	L0199	4
2014	2040	1	2014_2040	2014_2040_313_1	-0.979773526	L0200	1
2014	2040	2	2014_2040	2014_2040_313_2	-1.370521309	L0200	3
2014	2040	1	2014_2040	2014_2040_313_1	-0.979773526	L0201	1
2014	2040	2	2014_2040	2014_2040_313_2	-1.370521309	L0201	4
2014	2040	1	2014_2040	2014_2040_313_1	-0.979773526	L0202	1
2014	2040	2	2014_2040	2014_2040_313_2	-1.370521309	L0202	2
2014	2040	1	2014_2040	2014_2040_313_1	-0.979773526	L0203	1
2014	2040	2	2014_2040	2014_2040_313_2	-1.370521309	L0203	1
2014	2040	1	2014_2040	2014_2040_316_1	-1.686557064	L0204	5
2014	2040	2	2014_2040	2014_2040_316_2	-0.514313713	L0204	1
2014	2040	1	2014_2040	2014_2040_316_1	-1.686557064	L0205	5
2014	2040	2	2014_2040	2014_2040_316_2	-0.514313713	L0205	2
2014	2040	1	2014_2040	2014_2040_316_1	-1.686557064	L0206	1
2014	2040	2	2014_2040	2014_2040_316_2	-0.514313713	L0206	6
2014	2040	1	2014_2040	2014_2040_316_1	-1.686557064	L0207	1
2014	2040	2	2014_2040	2014_2040_316_2	-0.514313713	L0207	1
2014	2040	1	2014_2040	2014_2040_330_1	-0.631043152	L0208	2
2014	2040	2	2014_2040	2014_2040_330_2	-0.044921476	L0208	5
2014	2040	1	2014_2040	2014_2040_301_1	0.16698364	L0209	7
2014	2040	1	2014_2040	2014_2040_301_1	0.16698364	L0210	7
2014	2040	1	2014_2040	2014_2040_301_1	0.16698364	L0211	7
2014	2040	1	2014_2040	2014_2040_302_1	1.796947957	L0212	7
2014	2040	1	2014_2040	2014_2040_303_1	0.449241236	L0213	7
2014	2040	1	2014_2040	2014_2040_303_1	0.449241236	L0214	9
2015	1050	1	2015_1050	2015_1050_628_1	-0.241424728	L0214	3
2015	1050	2	2015_1050	2015_1050_628_2	-0.613670316	L0214	3
2015	2040	1	2015_2040	2015_2040_628_1	0.13082086	L0214	3
2015	2040	2	2015_2040	2015_2040_628_2	0.627148312	L0214	4
2015	2050	1	2015_2050	2015_2050_628_1	-0.117342865	L0214	4
2015	2050	2	2015_2050	2015_2050_628_2	-0.427547522	L0214	3
2015	3040	1	2015_3040	2015_3040_628_1	0.316943655	L0214	4
2015	3040	2	2015_3040	2015_3040_628_2	-0.055301934	L0214	4
2015	3090	1	2015_3090	2015_3090_628_1	-0.302586003	L0214	3
2014	2040	1	2014_2040	2014_2040_304_1	2.257700047	L0215	7
2014	2040	2	2014_2040	2014_2040_304_2	1.280830588	L0215	6
2014	2040	1	2014_2040	2014_2040_304_1	2.257700047	L0216	7
2014	2040	2	2014_2040	2014_2040_304_2	1.280830588	L0216	7
2014	2040	1	2014_2040	2014_2040_304_1	2.257700047	L0217	7
2014	2040	2	2014_2040	2014_2040_304_2	1.280830588	L0217	7
2014	2040	1	2014_2040	2014_2040_304_1	2.257700047	L0218	7
2014	2040	2	2014_2040	2014_2040_304_2	1.280830588	L0218	7
2014	2040	1	2014_2040	2014_2040_304_1	2.257700047	L0219	7
2014	2040	2	2014_2040	2014_2040_304_2	1.280830588	L0219	6
2014	2040	1	2014_2040	2014_2040_305_1	1.410486466	L0220	7
2014	2040	2	2014_2040	2014_2040_305_2	1.019738682	L0220	5
2014	2040	1	2014_2040	2014_2040_305_1	1.410486466	L0221	7
2014	2040	2	2014_2040	2014_2040_305_2	1.019738682	L0221	6
2014	2040	1	2014_2040	2014_2040_305_1	1.410486466	L0222	7
2014	2040	2	2014_2040	2014_2040_305_2	1.019738682	L0222	5
2014	2040	1	2014_2040	2014_2040_306_1	0.798149487	L0223	7
2014	2040	2	2014_2040	2014_2040_306_2	1.18889727	L0223	5
2014	2040	1	2014_2040	2014_2040_306_1	0.798149487	L0224	7
2014	2040	2	2014_2040	2014_2040_306_2	1.18889727	L0224	7
2014	2040	1	2014_2040	2014_2040_311_1	-0.853564868	L0225	3
2014	2040	2	2014_2040	2014_2040_311_2	-0.853564868	L0225	1
2014	2040	1	2014_2040	2014_2040_311_1	-0.853564868	L0226	1
2014	2040	2	2014_2040	2014_2040_311_2	-0.853564868	L0226	3
2014	2040	1	2014_2040	2014_2040_311_1	-0.853564868	L0227	1
2014	2040	2	2014_2040	2014_2040_311_2	-0.853564868	L0227	5
2014	2040	1	2014_2040	2014_2040_311_1	-0.853564868	L0228	1
2014	2040	2	2014_2040	2014_2040_311_2	-0.853564868	L0228	2
2014	2040	1	2014_2040	2014_2040_314_1	-1.761269093	L0229	1
2014	2040	2	2014_2040	2014_2040_314_2	-1.565895201	L0229	1
2014	2040	1	2014_2040	2014_2040_314_1	-1.761269093	L0230	1
2014	2040	2	2014_2040	2014_2040_314_2	-1.565895201	L0230	3
2015	1050	1	2015_1050	2015_1050_620_1	-0.58599425	L0230	3
2015	1050	2	2015_1050	2015_1050_620_2	-0.58599425	L0230	4
2015	1140	1	2015_1140	2015_1140_620_1	-0.850572667	L0230	4
2015	1140	2	2015_1140	2015_1140_620_2	-0.519849646	L0230	3
2015	2040	1	2015_2040	2015_2040_620_1	1.861356107	L0230	6
2015	2040	2	2015_2040	2015_2040_620_2	1.067620856	L0230	6
2015	2050	1	2015_2050	2015_2050_620_1	1.001476252	L0230	4
2015	2050	2	2015_2050	2015_2050_620_2	1.001476252	L0230	5
2015	3040	1	2015_3040	2015_3040_620_1	0.406174814	L0230	4
2015	3040	2	2015_3040	2015_3040_620_2	0.736897835	L0230	4
2015	3090	1	2015_3090	2015_3090_620_1	-0.387560437	L0230	5
2015	3090	2	2015_3090	2015_3090_620_2	0.141596397	L0230	5
2014	2040	1	2014_2040	2014_2040_314_1	-1.761269093	L0231	3
2014	2040	2	2014_2040	2014_2040_314_2	-1.565895201	L0231	2
2014	2040	1	2014_2040	2014_2040_314_1	-1.761269093	L0232	1
2014	2040	2	2014_2040	2014_2040_314_2	-1.565895201	L0232	2
2014	2040	1	2014_2040	2014_2040_314_1	-1.761269093	L0233	5
2014	2040	2	2014_2040	2014_2040_314_2	-1.565895201	L0233	1
2014	2040	1	2014_2040	2014_2040_314_1	-1.761269093	L0234	1
2014	2040	2	2014_2040	2014_2040_314_2	-1.565895201	L0234	2
2014	2040	1	2014_2040	2014_2040_314_1	-1.761269093	L0235	1
2014	2040	2	2014_2040	2014_2040_314_2	-1.565895201	L0235	1
2014	2040	1	2014_2040	2014_2040_314_1	-1.761269093	L0236	1
2014	2040	2	2014_2040	2014_2040_314_2	-1.565895201	L0236	3
2014	2040	1	2014_2040	2014_2040_314_1	-1.761269093	L0237	1
2014	2040	2	2014_2040	2014_2040_314_2	-1.565895201	L0237	2
2014	2040	1	2014_2040	2014_2040_315_1	-1.686557064	L0238	1
2014	2040	2	2014_2040	2014_2040_315_2	-2.077304847	L0238	5
2014	2040	1	2014_2040	2014_2040_315_1	-1.686557064	L0239	1
2014	2040	2	2014_2040	2014_2040_315_2	-2.077304847	L0239	1
2014	2040	1	2014_2040	2014_2040_315_1	-1.686557064	L0240	1
2014	2040	2	2014_2040	2014_2040_315_2	-2.077304847	L0240	1
2014	2040	1	2014_2040	2014_2040_315_1	-1.686557064	L0241	1
2014	2040	2	2014_2040	2014_2040_315_2	-2.077304847	L0241	1
2014	2040	1	2014_2040	2014_2040_315_1	-1.686557064	L0242	1
2014	2040	2	2014_2040	2014_2040_315_2	-2.077304847	L0242	5
2014	2040	1	2014_2040	2014_2040_319_1	0.178738873	L0243	5
2014	2040	2	2014_2040	2014_2040_319_2	-0.21200891	L0243	2
2014	2040	1	2014_2040	2014_2040_319_1	0.178738873	L0244	5
2014	2040	2	2014_2040	2014_2040_319_2	-0.21200891	L0244	2
2015	1050	1	2015_1050	2015_1050_624_1	-0.156479558	L0244	5
2015	1050	2	2015_1050	2015_1050_624_2	-0.461394997	L0244	3
2015	2040	1	2015_2040	2015_2040_624_1	-0.080250698	L0244	4
2015	2040	2	2015_2040	2015_2040_624_2	-0.813118801	L0244	2
2015	2050	1	2015_2050	2015_2050_624_1	0.300893601	L0244	4
2015	2050	2	2015_2050	2015_2050_624_2	0.224664741	L0244	5
2015	3040	1	2015_3040	2015_3040_624_1	0.377122461	L0244	5
2015	3040	2	2015_3040	2015_3040_624_2	-0.004021838	L0244	5
2015	3090	1	2015_3090	2015_3090_624_1	0.6820379	L0244	3
2015	3090	2	2015_3090	2015_3090_624_2	0.300893601	L0244	4
2015	2040	1	2015_2040	2015_2040_826_1	0.108639277	L0245	4
2015	2040	2	2015_2040	2015_2040_826_2	0.38960164	L0245	7
2015	2050	1	2015_2050	2015_2050_826_1	0.670564003	L0245	3
2015	2050	2	2015_2050	2015_2050_826_2	0.951526366	L0245	3
2015	3040	2	2015_3040	2015_3040_826_2	0.108639277	L0245	4
2015	3090	2	2015_3090	2015_3090_826_2	-0.59376663	L0245	5
2015	2040	1	2015_2040	2015_2040_826_1	0.108639277	L0246	5
2015	2040	2	2015_2040	2015_2040_826_2	0.38960164	L0246	6
2015	2050	1	2015_2050	2015_2050_826_1	0.670564003	L0246	8
2015	2050	2	2015_2050	2015_2050_826_2	0.951526366	L0246	6
2015	3040	1	2015_3040	2015_3040_826_1	0.249120459	L0246	4
2015	3040	2	2015_3040	2015_3040_826_2	0.108639277	L0246	4
2015	3090	1	2015_3090	2015_3090_826_1	-0.241539928	L0246	3
2015	2040	1	2015_2040	2015_2040_830_1	-1.326092687	L0247	5
2015	2040	2	2015_2040	2015_2040_830_2	0.078719128	L0247	6
2015	2050	1	2015_2050	2015_2050_830_1	1.904974487	L0247	8
2015	2050	2	2015_2050	2015_2050_830_2	2.045455668	L0247	7
2015	3040	1	2015_3040	2015_3040_830_1	-0.061762054	L0247	6
2015	3040	2	2015_3040	2015_3040_830_2	-0.202243235	L0247	3
2015	3090	2	2015_3090	2015_3090_830_2	-0.064216001	L0247	5
2015	2040	1	2015_2040	2015_2040_830_1	-1.326092687	L0248	6
2015	2040	2	2015_2040	2015_2040_830_2	0.078719128	L0248	4
2015	2050	1	2015_2050	2015_2050_830_1	1.904974487	L0248	7
2015	2050	2	2015_2050	2015_2050_830_2	2.045455668	L0248	8
2015	3040	1	2015_3040	2015_3040_830_1	-0.061762054	L0248	3
2015	3040	2	2015_3040	2015_3040_830_2	-0.202243235	L0248	5
2015	3090	1	2015_3090	2015_3090_830_1	-0.259589893	L0248	5
2015	3090	2	2015_3090	2015_3090_830_2	-0.064216001	L0248	4
2016	2040	1	2016_2040	2016_2040_418_1	-0.891329134	L0249	4
2016	2040	2	2016_2040	2016_2040_418_2	-0.750847953	L0249	4
2016	3040	1	2016_3040	2016_3040_418_1	0.794445043	L0249	7
2016	3040	2	2016_3040	2016_3040_418_2	1.294405845	L0249	5
2016	2040	1	2016_2040	2016_2040_421_1	-0.77590442	L0250	5
2016	2040	2	2016_2040	2016_2040_421_2	-0.073498513	L0250	8
2016	3040	1	2016_3040	2016_3040_421_1	0.198393694	L0250	6
2016	2040	1	2016_2040	2016_2040_41H_1	0.183269733	L0251	5
2016	2040	2	2016_2040	2016_2040_41H_2	0.323750914	L0251	7
2016	3040	1	2016_3040	2016_3040_41H_1	-0.940579719	L0251	3
2016	3040	2	2016_3040	2016_3040_41H_2	0.042788551	L0251	4
2016	2040	1	2016_2040	2016_2040_41H_1	0.183269733	L0252	7
2016	2040	2	2016_2040	2016_2040_41H_2	0.323750914	L0252	7
2016	3040	1	2016_3040	2016_3040_41H_1	-0.940579719	L0252	3
2016	3040	2	2016_3040	2016_3040_41H_2	0.042788551	L0252	4
2016	2040	1	2016_2040	2016_2040_40V_1	-1.792557378	L0253	3
2016	2040	2	2016_2040	2016_2040_40V_2	-2.214000922	L0253	5
2016	2050	1	2016_2050	2016_2050_40V_1	0.174179163	L0253	5
2016	2050	2	2016_2050	2016_2050_40V_2	0.174179163	L0253	7
2016	2040	1	2016_2040	2016_2040_41I_1	0.585570831	L0254	7
2016	2040	2	2016_2040	2016_2040_41I_2	1.007014376	L0254	7
2016	3040	1	2016_3040	2016_3040_41I_1	1.060972715	L0254	4
2016	3040	2	2016_3040	2016_3040_41I_2	0.164127287	L0254	4
2016	2040	1	2016_2040	2016_2040_41P_1	0.535376507	L0255	7
2016	2040	2	2016_2040	2016_2040_41P_2	-0.1670294	L0255	8
2016	3040	1	2016_3040	2016_3040_41P_1	1.081127988	L0255	6
2016	3040	2	2016_3040	2016_3040_41P_2	1.335947697	L0255	6
2016	2040	1	2016_2040	2016_2040_41H_1	0.183269733	L0256	7
2016	2040	2	2016_2040	2016_2040_41H_2	0.323750914	L0256	5
2016	3040	1	2016_3040	2016_3040_41H_1	-0.940579719	L0256	4
2016	3040	2	2016_3040	2016_3040_41H_2	0.042788551	L0256	4
2016	2040	1	2016_2040	2016_2040_41I_1	0.585570831	L0257	7
2016	2040	2	2016_2040	2016_2040_41I_2	1.007014376	L0257	9
2016	3040	1	2016_3040	2016_3040_41I_1	1.060972715	L0257	4
2016	3040	2	2016_3040	2016_3040_41I_2	0.164127287	L0257	4
2016	2040	1	2016_2040	2016_2040_41J_1	0.254414144	L0258	7
2016	2040	2	2016_2040	2016_2040_41J_2	1.097301233	L0258	5
2016	3040	1	2016_3040	2016_3040_41J_1	0.163045485	L0258	4
2016	3040	2	2016_3040	2016_3040_41J_2	0.254414144	L0258	4
2016	2040	1	2016_2040	2016_2040_41I_1	0.585570831	L0259	7
2016	2040	2	2016_2040	2016_2040_41I_2	1.007014376	L0259	8
2016	3040	1	2016_3040	2016_3040_41I_1	1.060972715	L0259	4
2016	3040	2	2016_3040	2016_3040_41I_2	0.164127287	L0259	4
2016	2040	1	2016_2040	2016_2040_41K_1	0.535376507	L0260	6
2016	2040	2	2016_2040	2016_2040_41K_2	0.956820052	L0260	7
2016	3040	1	2016_3040	2016_3040_41K_1	0.81633887	L0260	4
2016	3040	2	2016_3040	2016_3040_41K_2	0.394895326	L0260	5
2016	2040	1	2016_2040	2016_2040_41N_1	0.675857689	L0261	5
2016	2040	2	2016_2040	2016_2040_41N_2	0.535376507	L0261	4
2016	3040	2	2016_3040	2016_3040_41N_2	2.221150685	L0261	7
2016	2040	1	2016_2040	2016_2040_41M_1	0.394895326	L0262	5
2016	2040	2	2016_2040	2016_2040_41M_2	-1.150397671	L0262	3
2016	3040	1	2016_3040	2016_3040_41M_1	1.069542109	L0262	4
2016	3040	2	2016_3040	2016_3040_41M_2	2.035453562	L0262	7
2016	2040	1	2016_2040	2016_2040_41K_1	0.535376507	L0263	7
2016	2040	2	2016_2040	2016_2040_41K_2	0.956820052	L0263	7
2016	3040	1	2016_3040	2016_3040_41K_1	0.81633887	L0263	4
2016	3040	2	2016_3040	2016_3040_41K_2	0.394895326	L0263	4
2016	2040	1	2016_2040	2016_2040_41Q_1	-0.1670294	L0264	7
2016	2040	2	2016_2040	2016_2040_41Q_2	-0.1670294	L0264	5
2016	3040	1	2016_3040	2016_3040_41Q_1	0.783158937	L0264	7
2016	2040	1	2016_2040	2016_2040_41Q_1	-0.1670294	L0265	4
2016	2040	2	2016_2040	2016_2040_41Q_2	-0.1670294	L0265	7
2016	2040	1	2016_2040	2016_2040_41J_1	0.254414144	L0266	5
2016	2040	2	2016_2040	2016_2040_41J_2	1.097301233	L0266	7
2016	2040	1	2016_2040	2016_2040_41R_1	-0.248948394	L0267	8
2016	2040	2	2016_2040	2016_2040_41R_2	0.172495151	L0267	3
2016	2040	1	2016_2040	2016_2040_41P_1	0.535376507	L0268	8
2016	2040	2	2016_2040	2016_2040_41P_2	-0.1670294	L0268	8
2016	3040	1	2016_3040	2016_3040_41P_1	1.081127988	L0268	7
2016	3040	2	2016_3040	2016_3040_41P_2	1.335947697	L0268	5
2016	2040	1	2016_2040	2016_2040_314_1	-1.487224957	L0269	4
2016	2040	2	2016_2040	2016_2040_314_2	-0.70572939	L0269	5
2016	2050	1	2016_2050	2016_2050_314_1	0.857261745	L0269	8
2016	2050	2	2016_2050	2016_2050_314_2	-1.487224957	L0269	9
2016	2040	1	2016_2040	2016_2040_340_1	0.164235447	L0270	7
2016	2040	2	2016_2040	2016_2040_340_2	-0.226512336	L0270	3
2016	3040	1	2016_3040	2016_3040_340_1	0.855510031	L0270	7
2016	3040	2	2016_3040	2016_3040_340_2	0.7130159	L0270	6
2016	2040	1	2016_2040	2016_2040_31G_1	1.287881063	L0271	5
2016	2040	2	2016_2040	2016_2040_31G_2	0.506385495	L0271	7
2016	2050	1	2016_2050	2016_2050_31G_1	-0.665857855	L0271	3
2016	2050	2	2016_2050	2016_2050_31G_2	-1.056605639	L0271	5
2016	2040	1	2016_2040	2016_2040_31G_1	1.287881063	L0272	5
2016	2040	2	2016_2040	2016_2040_31G_2	0.506385495	L0272	7
2016	2050	1	2016_2050	2016_2050_31G_1	-0.665857855	L0272	5
2016	2050	2	2016_2050	2016_2050_31G_2	-1.056605639	L0272	3
2016	2040	1	2016_2040	2016_2040_31J_1	-0.275110072	L0273	7
2016	2040	2	2016_2040	2016_2040_31J_2	-0.275110072	L0273	5
2016	2040	1	2016_2040	2016_2040_31J_1	-0.275110072	L0274	7
2016	2040	2	2016_2040	2016_2040_31J_2	-0.275110072	L0274	7
2016	2040	1	2016_2040	2016_2040_31L_1	0.262434651	L0275	3
2016	2040	2	2016_2040	2016_2040_31L_2	0.262434651	L0275	3
2016	3040	1	2016_3040	2016_3040_31L_1	2.020799677	L0275	7
2016	3040	2	2016_3040	2016_3040_31L_2	1.825425785	L0275	7
2016	2040	1	2016_2040	2016_2040_31L_1	0.262434651	L0276	5
2016	2040	2	2016_2040	2016_2040_31L_2	0.262434651	L0276	5
2016	3040	1	2016_3040	2016_3040_31L_1	2.020799677	L0276	5
2016	3040	2	2016_3040	2016_3040_31L_2	1.825425785	L0276	7
2016	2040	1	2016_2040	2016_2040_31L_1	0.262434651	L0277	5
2016	2040	2	2016_2040	2016_2040_31L_2	0.262434651	L0277	5
2016	3040	1	2016_3040	2016_3040_31L_1	2.020799677	L0277	7
2016	3040	2	2016_3040	2016_3040_31L_2	1.825425785	L0277	8
2016	2040	1	2016_2040	2016_2040_31L_1	0.262434651	L0278	5
2016	2040	2	2016_2040	2016_2040_31L_2	0.262434651	L0278	5
2016	3040	1	2016_3040	2016_3040_31L_1	2.020799677	L0278	7
2016	3040	2	2016_3040	2016_3040_31L_2	1.825425785	L0278	7
2016	2040	1	2016_2040	2016_2040_31P_1	0.583154561	L0279	3
2016	2040	2	2016_2040	2016_2040_31P_2	-0.198341006	L0279	5
2016	3040	1	2016_3040	2016_3040_31P_1	2.050022452	L0279	7
2016	3040	2	2016_3040	2016_3040_31P_2	0.510532895	L0279	7
2013	2295	1	2013_2295	2013_2295_301_1	-2.030466769	L0280	1
2013	2295	1	2013_2295	2013_2295_301_1	-2.030466769	L0281	1
2013	2295	1	2013_2295	2013_2295_301_1	-2.030466769	L0282	1
2013	2295	1	2013_2295	2013_2295_301_1	-2.030466769	L0283	1
2013	2295	1	2013_2295	2013_2295_301_1	-2.030466769	L0284	1
2014	1165	1	2014_1165	2014_1165_520_1	-0.155025151	L0284	5
2014	1165	2	2014_1165	2014_1165_520_2	0.092532463	L0284	4
2013	2295	1	2013_2295	2013_2295_301_1	-2.030466769	L0285	1
2013	2295	1	2013_2295	2013_2295_301_1	-2.030466769	L0286	1
2013	2295	1	2013_2295	2013_2295_302_1	-1.468542043	L0287	1
2013	2295	1	2013_2295	2013_2295_302_1	-1.468542043	L0288	1
2013	2295	1	2013_2295	2013_2295_302_1	-1.468542043	L0289	1
2014	1165	1	2014_1165	2014_1165_520_1	-0.155025151	L0289	3
2014	1165	2	2014_1165	2014_1165_520_2	0.092532463	L0289	4
2013	2295	1	2013_2295	2013_2295_302_1	-1.468542043	L0290	1
2014	1165	1	2014_1165	2014_1165_520_1	-0.155025151	L0290	4
2014	1165	1	2014_1165	2014_1165_520_1	-0.155025151	L0290	4
2014	1165	2	2014_1165	2014_1165_520_2	0.092532463	L0290	3
2014	1165	2	2014_1165	2014_1165_520_2	0.092532463	L0290	4
2013	2295	1	2013_2295	2013_2295_302_1	-1.468542043	L0291	1
2013	2295	1	2013_2295	2013_2295_304_1	-1.727320273	L0292	1
2013	2295	1	2013_2295	2013_2295_304_1	-1.727320273	L0293	1
2013	2295	1	2013_2295	2013_2295_304_1	-1.727320273	L0294	1
2013	2295	1	2013_2295	2013_2295_304_1	-1.727320273	L0295	1
2013	2295	1	2013_2295	2013_2295_304_1	-1.727320273	L0296	1
2013	2295	1	2013_2295	2013_2295_302_1	-1.468542043	L0297	1
2013	2295	1	2013_2295	2013_2295_302_1	-1.468542043	L0298	1
2013	2295	1	2013_2295	2013_2295_303_1	-1.468542043	L0299	1
2013	2295	1	2013_2295	2013_2295_303_1	-1.468542043	L0300	1
2013	2295	1	2013_2295	2013_2295_303_1	-1.468542043	L0301	1
2013	2295	1	2013_2295	2013_2295_303_1	-1.468542043	L0302	1
2013	2295	1	2013_2295	2013_2295_303_1	-1.468542043	L0303	1
2013	2295	1	2013_2295	2013_2295_303_1	-1.468542043	L0304	1
2013	2295	1	2013_2295	2013_2295_303_1	-1.468542043	L0305	1
2014	1165	1	2014_1165	2014_1165_520_1	-0.155025151	L0305	3
2014	1165	2	2014_1165	2014_1165_520_2	0.092532463	L0305	3
2013	2295	1	2013_2295	2013_2295_303_1	-1.468542043	L0306	1
2013	2295	1	2013_2295	2013_2295_303_1	-1.468542043	L0307	1
2013	2295	1	2013_2295	2013_2295_304_1	-1.727320273	L0308	1
2013	2295	1	2013_2295	2013_2295_304_1	-1.727320273	L0309	1
2013	2295	1	2013_2295	2013_2295_303_1	-1.468542043	L0310	1
2014	1165	1	2014_1165	2014_1165_520_1	-0.155025151	L0310	4
2014	1165	2	2014_1165	2014_1165_520_2	0.092532463	L0310	2
2013	2295	1	2013_2295	2013_2295_303_1	-1.468542043	L0311	1
2013	2295	1	2013_2295	2013_2295_306_1	-1.035193371	L0312	1
2013	2295	1	2013_2295	2013_2295_305_1	-2.440005186	L0313	1
2013	2295	1	2013_2295	2013_2295_305_1	-2.440005186	L0314	1
2013	2295	1	2013_2295	2013_2295_307_1	-1.702641378	L0315	1
2013	2295	1	2013_2295	2013_2295_305_1	-2.440005186	L0316	1
2013	2295	1	2013_2295	2013_2295_305_1	-2.440005186	L0317	1
2013	2295	1	2013_2295	2013_2295_305_1	-2.440005186	L0318	1
2013	2295	1	2013_2295	2013_2295_307_1	-1.702641378	L0319	1
2013	2295	1	2013_2295	2013_2295_307_1	-1.702641378	L0320	1
2013	2295	1	2013_2295	2013_2295_305_1	-2.440005186	L0321	1
2013	2295	1	2013_2295	2013_2295_309_1	-2.434089133	L0322	1
2013	2295	1	2013_2295	2013_2295_310_1	-2.434089133	L0323	1
2013	2295	1	2013_2295	2013_2295_310_1	-2.434089133	L0324	1
2013	2295	1	2013_2295	2013_2295_310_1	-2.434089133	L0325	1
2013	2295	1	2013_2295	2013_2295_310_1	-2.434089133	L0326	1
2013	2295	1	2013_2295	2013_2295_309_1	-2.434089133	L0327	1
2013	2295	1	2013_2295	2013_2295_310_1	-2.434089133	L0328	1
2013	2295	1	2013_2295	2013_2295_308_1	-2.715051496	L0329	1
2013	2295	1	2013_2295	2013_2295_310_1	-2.434089133	L0330	1
2013	2295	1	2013_2295	2013_2295_309_1	-2.434089133	L0331	1
2013	2295	1	2013_2295	2013_2295_308_1	-2.715051496	L0332	1
2013	2295	1	2013_2295	2013_2295_310_1	-2.434089133	L0333	1
2013	2295	1	2013_2295	2013_2295_310_1	-2.434089133	L0334	1
2013	2295	1	2013_2295	2013_2295_310_1	-2.434089133	L0335	1
2013	2295	1	2013_2295	2013_2295_309_1	-2.434089133	L0336	1
2013	2295	1	2013_2295	2013_2295_308_1	-2.715051496	L0337	1
2013	2295	1	2013_2295	2013_2295_309_1	-2.434089133	L0338	1
2013	2295	1	2013_2295	2013_2295_310_1	-2.434089133	L0339	1
2015	2045	1	2015_2045	2015_2045_538_1	-0.520688001	L0340	5
2015	2045	2	2015_2045	2015_2045_538_2	0.27304725	L0340	3
2016	2040	1	2016_2040	2016_2040_639_1	-0.984543642	L0340	2
2016	2040	2	2016_2040	2016_2040_639_2	0.272203839	L0340	2
2016	2050	1	2016_2050	2016_2050_639_1	-0.256952995	L0340	3
2016	2050	2	2016_2050	2016_2050_639_2	0.801360673	L0340	2
2016	3040	1	2016_3040	2016_3040_639_1	0.219130487	L0340	4
2016	3040	2	2016_3040	2016_3040_639_2	0.265794814	L0340	4
2015	2045	1	2015_2045	2015_2045_538_1	-0.520688001	L0341	2
2015	2045	2	2015_2045	2015_2045_538_2	0.27304725	L0341	3
2016	2040	1	2016_2040	2016_2040_642_1	-0.337671869	L0342	8
2016	2040	2	2016_2040	2016_2040_642_2	-1.220752484	L0342	2
2016	2040	1	2016_2040	2016_2040_644_1	-0.420217085	L0342	2
2016	2040	2	2016_2040	2016_2040_644_2	-0.155638668	L0342	2
2016	2040	1	2016_2040	2016_2040_648_1	-0.777052925	L0342	2
2016	2040	2	2016_2040	2016_2040_648_2	-1.025581745	L0342	4
2016	2050	1	2016_2050	2016_2050_642_1	0.37983113	L0342	4
2016	2050	2	2016_2050	2016_2050_642_2	-0.282479331	L0342	5
2016	2050	1	2016_2050	2016_2050_644_1	0.108939749	L0342	3
2016	2050	2	2016_2050	2016_2050_644_2	-0.420217085	L0342	3
2016	2050	1	2016_2050	2016_2050_648_1	-1.124993272	L0342	5
2016	2050	2	2016_2050	2016_2050_648_2	-0.627935634	L0342	4
2016	3040	2	2016_3040	2016_3040_642_2	0.127873473	L0342	4
2016	3040	1	2016_3040	2016_3040_644_1	-0.198452315	L0342	4
2016	3040	2	2016_3040	2016_3040_644_2	0.009091136	L0342	6
2016	3040	1	2016_3040	2016_3040_648_1	0.834789803	L0342	3
2016	3040	2	2016_3040	2016_3040_648_2	0.476562069	L0342	3
2015	1165	2	2015_1165	2015_1165_526_2	-0.202328447	L0343	3
2015	2045	1	2015_2045	2015_2045_526_1	-0.900307244	L0343	2
2015	2045	2	2015_2045	2015_2045_526_2	-0.214247506	L0343	4
2015	1165	1	2015_1165	2015_1165_524_1	0.120322021	L0344	4
2015	1165	2	2015_1165	2015_1165_524_2	-0.461470369	L0344	4
2015	2045	1	2015_2045	2015_2045_524_1	-1.601669305	L0344	4
2015	2045	2	2015_2045	2015_2045_524_2	-1.068067287	L0344	3
2016	1030	1	2016_1030	2016_1030_624_1	0.695808695	L0344	5
2016	1030	2	2016_1030	2016_1030_624_2	-0.16046398	L0344	4
2016	1050	1	2016_1050	2016_1050_624_1	-0.62708339	L0344	4
2016	1050	2	2016_1050	2016_1050_624_2	0.166651861	L0344	4
2016	2040	1	2016_2040	2016_2040_624_1	-0.097926556	L0344	2
2016	2040	2	2016_2040	2016_2040_624_2	1.026531716	L0344	5
2016	2050	1	2016_2050	2016_2050_624_1	-1.156240224	L0344	3
2016	2050	2	2016_2050	2016_2050_624_2	-0.759372599	L0344	4
2016	3040	1	2016_3040	2016_3040_624_1	0.656309612	L0344	5
2016	3040	2	2016_3040	2016_3040_624_2	0.994765009	L0344	5
2015	1165	2	2015_1165	2015_1165_524_2	-0.461470369	L0345	3
2015	2045	1	2015_2045	2015_2045_524_1	-1.601669305	L0345	1
2015	2045	2	2015_2045	2015_2045_524_2	-1.068067287	L0345	1
2015	2045	1	2015_2045	2015_2045_536_1	-1.82778253	L0346	1
2015	2045	2	2015_2045	2015_2045_536_2	-1.294180512	L0346	1
2015	2045	1	2015_2045	2015_2045_534_1	-0.476794304	L0347	1
2015	2045	2	2015_2045	2015_2045_534_2	-1.402818764	L0347	1
2015	2045	1	2015_2045	2015_2045_534_1	-0.476794304	L0348	5
2015	2045	2	2015_2045	2015_2045_534_2	-1.402818764	L0348	1
2014	1165	1	2014_1165	2014_1165_X26_1	-0.131080513	L0349	4
2014	1165	2	2014_1165	2014_1165_X26_2	0.088256426	L0349	4
2015	1165	1	2015_1165	2015_1165_518_1	-0.99539485	L0349	1
2015	1165	2	2015_1165	2015_1165_518_2	-0.78290605	L0349	1
2015	2045	1	2015_2045	2015_2045_518_1	0.562856352	L0349	4
2015	2045	2	2015_2045	2015_2045_518_2	1.129493153	L0349	4
2014	1165	1	2014_1165	2014_1165_X12_1	-0.903997524	L0350	1
2014	1165	2	2014_1165	2014_1165_X12_2	-1.123334463	L0350	2
2014	1165	1	2014_1165	2014_1165_X13_1	-0.794329055	L0351	3
2014	1165	2	2014_1165	2014_1165_X13_2	-0.684660586	L0351	2
2014	1165	1	2014_1165	2014_1165_X15_1	-0.129629769	L0352	4
2014	1165	2	2014_1165	2014_1165_X15_2	-0.348966707	L0352	3
2015	1165	1	2015_1165	2015_1165_520_1	-0.552840059	L0352	3
2015	1165	2	2015_1165	2015_1165_520_2	-1.015852289	L0352	3
2015	2045	1	2015_2045	2015_2045_520_1	0.83619663	L0352	3
2015	2045	2	2015_2045	2015_2045_520_2	0.83619663	L0352	2
2014	1165	1	2014_1165	2014_1165_X15_1	-0.129629769	L0353	1
2014	1165	2	2014_1165	2014_1165_X15_2	-0.348966707	L0353	3
2015	1165	1	2015_1165	2015_1165_518_1	-0.99539485	L0353	3
2015	1165	2	2015_1165	2015_1165_518_2	-0.78290605	L0353	1
2015	2045	1	2015_2045	2015_2045_518_1	0.562856352	L0353	4
2015	2045	2	2015_2045	2015_2045_518_2	1.129493153	L0353	3
2014	1165	1	2014_1165	2014_1165_X21_1	-0.48504804	L0354	4
2014	1165	2	2014_1165	2014_1165_X21_2	-0.583877981	L0354	4
2015	1165	1	2015_1165	2015_1165_524_1	0.120322021	L0354	3
2015	2045	1	2015_2045	2015_2045_524_1	-1.601669305	L0354	1
2015	2045	2	2015_2045	2015_2045_524_2	-1.068067287	L0354	5
2014	1165	1	2014_1165	2014_1165_X05_1	-0.673085883	L0355	3
2014	1165	2	2014_1165	2014_1165_X05_2	-1.00209129	L0355	2
2014	1165	1	2014_1165	2014_1165_X30_1	-0.01164789	L0355	2
2014	1165	2	2014_1165	2014_1165_X30_2	0.207689049	L0355	3
2014	1165	1	2014_1165	2014_1165_X05_1	-0.673085883	L0356	3
2014	1165	2	2014_1165	2014_1165_X05_2	-1.00209129	L0356	4
2015	1165	1	2015_1165	2015_1165_512_1	-1.642416849	L0356	2
2015	1165	2	2015_1165	2015_1165_512_2	-0.517958577	L0356	5
2014	1165	1	2014_1165	2014_1165_X11_1	-0.643567601	L0357	2
2014	1165	2	2014_1165	2014_1165_X11_2	-1.301578417	L0357	4
2015	1165	1	2015_1165	2015_1165_512_1	-1.642416849	L0357	3
2015	1165	2	2015_1165	2015_1165_512_2	-0.517958577	L0357	4
2014	1165	1	2014_1165	2014_1165_X28_1	-0.340653297	L0358	4
2014	1165	2	2014_1165	2014_1165_X28_2	-0.779327174	L0358	2
2014	1165	1	2014_1165	2014_1165_X12_1	-0.903997524	L0359	3
2014	1165	2	2014_1165	2014_1165_X12_2	-1.123334463	L0359	2
2015	2045	1	2015_2045	2015_2045_534_1	-0.476794304	L0360	1
2015	2045	2	2015_2045	2015_2045_534_2	-1.402818764	L0360	4
2015	2045	1	2015_2045	2015_2045_536_1	-1.82778253	L0361	1
2015	2045	2	2015_2045	2015_2045_536_2	-1.294180512	L0361	2
2016	2040	1	2016_2040	2016_2040_634_1	-1.83248013	L0361	2
2016	2040	2	2016_2040	2016_2040_634_2	-2.007730244	L0361	2
2016	2040	1	2016_2040	2016_2040_636_1	-0.855068058	L0361	2
2016	2040	2	2016_2040	2016_2040_636_2	-1.971804823	L0361	3
2016	2050	1	2016_2050	2016_2050_636_1	-2.033845754	L0361	1
2016	2050	2	2016_2050	2016_2050_636_2	-0.668945264	L0361	2
2016	3040	1	2016_3040	2016_3040_634_1	-0.363780152	L0361	3
2016	3040	2	2016_3040	2016_3040_634_2	-0.198993852	L0361	4
2016	3040	1	2016_3040	2016_3040_636_1	0.629074532	L0361	5
2016	3040	2	2016_3040	2016_3040_636_2	0.852997385	L0361	2
2015	2045	1	2015_2045	2015_2045_538_1	-0.520688001	L0362	2
2015	2045	2	2015_2045	2015_2045_538_2	0.27304725	L0362	4
2015	2045	1	2015_2045	2015_2045_534_1	-0.476794304	L0363	1
2015	2045	2	2015_2045	2015_2045_534_2	-1.402818764	L0363	1
2015	2045	1	2015_2045	2015_2045_530_1	-0.519898127	L0364	5
2015	2045	2	2015_2045	2015_2045_530_2	-0.223408304	L0364	2
2015	2045	1	2015_2045	2015_2045_538_1	-0.520688001	L0365	5
2015	2045	2	2015_2045	2015_2045_538_2	0.27304725	L0365	1
2015	2045	1	2015_2045	2015_2045_534_1	-0.476794304	L0366	1
2015	2045	2	2015_2045	2015_2045_534_2	-1.402818764	L0366	1
2015	2045	1	2015_2045	2015_2045_536_1	-1.82778253	L0367	2
2015	2045	2	2015_2045	2015_2045_536_2	-1.294180512	L0367	5
2016	2040	1	2016_2040	2016_2040_634_1	-1.83248013	L0367	2
2016	2040	2	2016_2040	2016_2040_634_2	-2.007730244	L0367	2
2016	3040	2	2016_3040	2016_3040_634_2	-0.198993852	L0367	3
2016	2040	1	2016_2040	2016_2040_644_1	-0.420217085	L0368	2
2016	2040	2	2016_2040	2016_2040_644_2	-0.155638668	L0368	2
2016	2050	1	2016_2050	2016_2050_644_1	0.108939749	L0368	4
2016	2050	2	2016_2050	2016_2050_644_2	-0.420217085	L0368	6
2016	3040	1	2016_3040	2016_3040_644_1	-0.198452315	L0368	4
2014	1165	1	2014_1165	2014_1165_X24_1	-0.131080513	L0369	2
2014	1165	2	2014_1165	2014_1165_X24_2	-0.240748982	L0369	3
2015	1165	1	2015_1165	2015_1165_520_1	-0.552840059	L0369	4
2015	1165	2	2015_1165	2015_1165_520_2	-1.015852289	L0369	2
2015	2045	1	2015_2045	2015_2045_520_1	0.83619663	L0369	3
2015	2045	2	2015_2045	2015_2045_520_2	0.83619663	L0369	5
2014	1165	1	2014_1165	2014_1165_X25_1	-0.350417451	L0370	4
2014	1165	2	2014_1165	2014_1165_X25_2	-0.240748982	L0370	4
2015	1165	1	2015_1165	2015_1165_522_1	0.079506595	L0370	2
2015	1165	2	2015_1165	2015_1165_522_2	-0.815984492	L0370	4
2015	2045	1	2015_2045	2015_2045_522_1	0.155735455	L0370	3
2015	2045	2	2015_2045	2015_2045_522_2	-0.225408844	L0370	5
2014	1165	1	2014_1165	2014_1165_X16_1	-0.553826749	L0371	3
2014	1165	2	2014_1165	2014_1165_X16_2	-0.992500626	L0371	3
2014	1165	1	2014_1165	2014_1165_X25_1	-0.350417451	L0371	3
2014	1165	2	2014_1165	2014_1165_X25_2	-0.240748982	L0371	3
2015	1165	1	2015_1165	2015_1165_520_1	-0.552840059	L0371	2
2015	1165	2	2015_1165	2015_1165_520_2	-1.015852289	L0371	2
2015	2045	1	2015_2045	2015_2045_520_1	0.83619663	L0371	2
2015	2045	2	2015_2045	2015_2045_520_2	0.83619663	L0371	2
2014	1165	1	2014_1165	2014_1165_X26_1	-0.131080513	L0372	5
2014	1165	2	2014_1165	2014_1165_X26_2	0.088256426	L0372	4
2015	1165	1	2015_1165	2015_1165_524_1	0.120322021	L0372	3
2015	1165	2	2015_1165	2015_1165_524_2	-0.461470369	L0372	4
2015	2045	1	2015_2045	2015_2045_524_1	-1.601669305	L0372	1
2015	2045	2	2015_2045	2015_2045_524_2	-1.068067287	L0372	1
2014	1165	1	2014_1165	2014_1165_X27_1	-0.230984828	L0373	3
2014	1165	2	2014_1165	2014_1165_X27_2	-0.559990236	L0373	2
2014	1165	1	2014_1165	2014_1165_X27_1	-0.230984828	L0374	4
2014	1165	2	2014_1165	2014_1165_X27_2	-0.559990236	L0374	3
2015	1165	1	2015_1165	2015_1165_520_1	-0.552840059	L0374	3
2015	1165	2	2015_1165	2015_1165_520_2	-1.015852289	L0374	3
2015	2045	1	2015_2045	2015_2045_520_1	0.83619663	L0374	1
2015	2045	2	2015_2045	2015_2045_520_2	0.83619663	L0374	5
2014	1165	1	2014_1165	2014_1165_X28_1	-0.340653297	L0375	2
2014	1165	2	2014_1165	2014_1165_X28_2	-0.779327174	L0375	1
2014	1165	1	2014_1165	2014_1165_X29_1	-0.888995643	L0376	2
2014	1165	2	2014_1165	2014_1165_X29_2	-0.888995643	L0376	2
2014	1165	1	2014_1165	2014_1165_X29_1	-0.888995643	L0377	3
2014	1165	2	2014_1165	2014_1165_X29_2	-0.888995643	L0377	2
2014	1165	1	2014_1165	2014_1165_X29_1	-0.888995643	L0378	4
2014	1165	2	2014_1165	2014_1165_X29_2	-0.888995643	L0378	1
2014	1165	1	2014_1165	2014_1165_X13_1	-0.794329055	L0379	2
2014	1165	2	2014_1165	2014_1165_X13_2	-0.684660586	L0379	3
2014	1165	1	2014_1165	2014_1165_X31_1	-0.340653297	L0379	3
2014	1165	2	2014_1165	2014_1165_X31_2	-0.121316359	L0379	3
2015	1165	1	2015_1165	2015_1165_518_1	-0.99539485	L0379	2
2015	1165	2	2015_1165	2015_1165_518_2	-0.78290605	L0379	2
2015	2045	1	2015_2045	2015_2045_518_1	0.562856352	L0379	6
2015	2045	2	2015_2045	2015_2045_518_2	1.129493153	L0379	5
2014	1165	1	2014_1165	2014_1165_X33_1	0.023628502	L0380	2
2014	1165	2	2014_1165	2014_1165_X33_2	-0.086039967	L0380	3
2014	1165	1	2014_1165	2014_1165_X33_1	0.023628502	L0381	4
2014	1165	2	2014_1165	2014_1165_X33_2	-0.086039967	L0381	4
2015	1165	1	2015_1165	2015_1165_520_1	-0.552840059	L0381	4
2015	1165	2	2015_1165	2015_1165_520_2	-1.015852289	L0381	3
2015	2045	1	2015_2045	2015_2045_520_1	0.83619663	L0381	5
2015	2045	2	2015_2045	2015_2045_520_2	0.83619663	L0381	3
2016	1030	1	2016_1030	2016_1030_622_1	0.445100237	L0381	6
2016	1030	2	2016_1030	2016_1030_622_2	0.312811029	L0381	4
2016	2040	1	2016_2040	2016_2040_622_1	0.114377216	L0381	2
2016	2040	2	2016_2040	2016_2040_622_2	0.312811029	L0381	6
2016	2050	1	2016_2050	2016_2050_622_1	-0.216345805	L0381	2
2016	2050	2	2016_2050	2016_2050_622_2	-0.414779618	L0381	2
2016	3040	1	2016_3040	2016_3040_622_1	0.246666425	L0381	4
2016	3040	2	2016_3040	2016_3040_622_2	0.104258702	L0381	4
2014	1165	1	2014_1165	2014_1165_X29_1	-0.888995643	L0382	2
2014	1165	2	2014_1165	2014_1165_X29_2	-0.888995643	L0382	2
2014	1165	1	2014_1165	2014_1165_X15_1	-0.129629769	L0383	4
2014	1165	2	2014_1165	2014_1165_X15_2	-0.348966707	L0383	2
2015	1165	1	2015_1165	2015_1165_522_1	0.079506595	L0384	4
2015	1165	2	2015_1165	2015_1165_522_2	-0.815984492	L0384	4
2015	2045	1	2015_2045	2015_2045_522_1	0.155735455	L0384	2
2015	2045	2	2015_2045	2015_2045_522_2	-0.225408844	L0384	2
2014	1165	1	2014_1165	2014_1165_X01_1	-0.563417414	L0385	3
2014	1165	2	2014_1165	2014_1165_X01_2	-0.563417414	L0385	2
2014	1165	1	2014_1165	2014_1165_X02_1	-0.673085883	L0386	3
2014	1165	2	2014_1165	2014_1165_X02_2	-0.687759602	L0386	3
2015	1165	2	2015_1165	2015_1165_506_2	-1.26514421	L0386	4
2016	24	1	2016_0024	2016_0024_601_1	1.024279235	L0386	6
2016	402	1	2016_0402	2016_0402_601_1	-1.52752486	L0386	3
2016	402	2	2016_0402	2016_0402_601_2	-1.864053831	L0386	4
2016	1020	1	2016_1020	2016_1020_601_1	-0.504192369	L0386	4
2016	1020	2	2016_1020	2016_1020_601_2	-0.504192369	L0386	5
2016	1030	1	2016_1030	2016_1030_601_1	-1.205192825	L0386	5
2016	1030	2	2016_1030	2016_1030_601_2	-1.205192825	L0386	4
2016	1140	1	2016_1140	2016_1140_601_1	-1.614109757	L0386	1
2016	1140	2	2016_1140	2016_1140_601_2	-1.522503148	L0386	3
2014	1165	1	2014_1165	2014_1165_X02_1	-0.673085883	L0387	4
2014	1165	2	2014_1165	2014_1165_X02_2	-0.687759602	L0387	2
2015	1165	1	2015_1165	2015_1165_506_1	-1.700779131	L0387	2
2015	1165	2	2015_1165	2015_1165_506_2	-1.26514421	L0387	1
2014	1165	1	2014_1165	2014_1165_X04_1	-1.11175976	L0388	1
2014	1165	2	2014_1165	2014_1165_X04_2	-1.00209129	L0388	3
2014	1165	1	2014_1165	2014_1165_X07_1	-0.563417414	L0389	4
2014	1165	2	2014_1165	2014_1165_X07_2	-1.221428229	L0389	2
2014	1165	1	2014_1165	2014_1165_X07_1	-0.563417414	L0390	4
2014	1165	2	2014_1165	2014_1165_X07_2	-1.221428229	L0390	4
2014	1165	1	2014_1165	2014_1165_X31_1	-0.340653297	L0390	2
2014	1165	2	2014_1165	2014_1165_X31_2	-0.121316359	L0390	3
2014	1165	1	2014_1165	2014_1165_X07_1	-0.563417414	L0391	2
2014	1165	2	2014_1165	2014_1165_X07_2	-1.221428229	L0391	2
2014	1165	1	2014_1165	2014_1165_X11_1	-0.643567601	L0392	4
2014	1165	2	2014_1165	2014_1165_X11_2	-1.301578417	L0392	4
2015	1165	1	2015_1165	2015_1165_512_1	-1.642416849	L0392	2
2015	1165	2	2015_1165	2015_1165_512_2	-0.517958577	L0392	3
2014	1165	1	2014_1165	2014_1165_X11_1	-0.643567601	L0393	2
2014	1165	2	2014_1165	2014_1165_X11_2	-1.301578417	L0393	4
2015	1165	1	2015_1165	2015_1165_512_1	-1.642416849	L0394	2
2015	1165	2	2015_1165	2015_1165_512_2	-0.517958577	L0394	2
2014	1165	1	2014_1165	2014_1165_X29_1	-0.888995643	L0395	3
2014	1165	2	2014_1165	2014_1165_X29_2	-0.888995643	L0395	2
2014	1165	1	2014_1165	2014_1165_X26_1	-0.131080513	L0396	2
2014	1165	2	2014_1165	2014_1165_X26_2	0.088256426	L0396	4
2014	1165	1	2014_1165	2014_1165_X25_1	-0.350417451	L0397	2
2014	1165	2	2014_1165	2014_1165_X25_2	-0.240748982	L0397	4
2016	24	1	2016_0024	2016_0024_605_1	0.179499128	L0398	4
2016	24	2	2016_0024	2016_0024_605_2	0.604093266	L0398	3
2016	120	1	2016_0120	2016_0120_605_1	-1.992290332	L0398	2
2016	120	2	2016_0120	2016_0120_605_2	-1.678456393	L0398	2
2016	402	1	2016_0402	2016_0402_605_1	-0.794899691	L0398	2
2016	402	2	2016_0402	2016_0402_605_2	-1.069674808	L0398	5
2016	1030	1	2016_1030	2016_1030_605_1	-1.626150737	L0398	2
2016	1140	1	2016_1140	2016_1140_605_1	-1.602961563	L0398	3
2016	1140	2	2016_1140	2016_1140_605_2	-1.469233767	L0398	3
2016	24	1	2016_0024	2016_0024_605_1	0.179499128	L0399	5
2016	24	2	2016_0024	2016_0024_605_2	0.604093266	L0399	6
2016	120	1	2016_0120	2016_0120_605_1	-1.992290332	L0399	3
2016	120	2	2016_0120	2016_0120_605_2	-1.678456393	L0399	4
2016	402	1	2016_0402	2016_0402_605_1	-0.794899691	L0399	4
2016	402	2	2016_0402	2016_0402_605_2	-1.069674808	L0399	5
2016	1020	2	2016_1020	2016_1020_605_2	0.474468771	L0399	4
2016	1030	1	2016_1030	2016_1030_605_1	-1.626150737	L0399	3
2016	1140	1	2016_1140	2016_1140_605_1	-1.602961563	L0399	2
2016	1140	2	2016_1140	2016_1140_605_2	-1.469233767	L0399	2
2016	1030	1	2016_1030	2016_1030_624_1	0.695808695	L0400	5
2016	1030	2	2016_1030	2016_1030_624_2	-0.16046398	L0400	4
2016	1050	1	2016_1050	2016_1050_624_1	-0.62708339	L0400	2
2016	1050	2	2016_1050	2016_1050_624_2	0.166651861	L0400	4
2016	2040	1	2016_2040	2016_2040_624_1	-0.097926556	L0400	4
2016	2040	2	2016_2040	2016_2040_624_2	1.026531716	L0400	4
2016	2050	1	2016_2050	2016_2050_624_1	-1.156240224	L0400	1
2016	2050	2	2016_2050	2016_2050_624_2	-0.759372599	L0400	2
2016	3040	1	2016_3040	2016_3040_624_1	0.656309612	L0400	4
2016	3040	2	2016_3040	2016_3040_624_2	0.994765009	L0400	6
2016	1030	1	2016_1030	2016_1030_627_1	-1.405290751	L0401	1
2016	1030	2	2016_1030	2016_1030_627_2	-1.971927552	L0401	4
2016	2040	1	2016_2040	2016_2040_626_1	0.319746413	L0401	4
2016	2040	2	2016_2040	2016_2040_626_2	0.62995107	L0401	2
2016	2040	1	2016_2040	2016_2040_627_1	-1.617779552	L0401	2
2016	2040	2	2016_2040	2016_2040_627_2	-0.130357949	L0401	2
2016	2050	1	2016_2050	2016_2050_626_1	-1.045154077	L0401	2
2016	2050	2	2016_2050	2016_2050_626_2	-1.479440597	L0401	6
2016	2050	1	2016_2050	2016_2050_627_1	-0.83865395	L0401	3
2016	2050	2	2016_2050	2016_2050_627_2	0.011301251	L0401	2
2016	3040	2	2016_3040	2016_3040_626_2	-0.074735146	L0401	4
2016	3040	2	2016_3040	2016_3040_627_2	0.223790052	L0401	4
2016	1030	1	2016_1030	2016_1030_627_1	-1.405290751	L0402	2
2016	1030	2	2016_1030	2016_1030_627_2	-1.971927552	L0402	2
2016	2040	1	2016_2040	2016_2040_627_1	-1.617779552	L0402	2
2016	2040	2	2016_2040	2016_2040_627_2	-0.130357949	L0402	6
2016	2050	1	2016_2050	2016_2050_627_1	-0.83865395	L0402	2
2016	2050	2	2016_2050	2016_2050_627_2	0.011301251	L0402	3
2016	3040	2	2016_3040	2016_3040_627_2	0.223790052	L0402	4
2016	1030	1	2016_1030	2016_1030_627_1	-1.405290751	L0403	2
2016	1030	2	2016_1030	2016_1030_627_2	-1.971927552	L0403	1
2016	2040	1	2016_2040	2016_2040_627_1	-1.617779552	L0403	2
2016	2040	2	2016_2040	2016_2040_627_2	-0.130357949	L0403	2
2016	2050	1	2016_2050	2016_2050_627_1	-0.83865395	L0403	4
2016	2050	2	2016_2050	2016_2050_627_2	0.011301251	L0403	5
2016	3040	1	2016_3040	2016_3040_627_1	0.156624162	L0403	4
2016	3040	2	2016_3040	2016_3040_627_2	0.223790052	L0403	4
2016	1030	1	2016_1030	2016_1030_627_1	-1.405290751	L0404	2
2016	1030	2	2016_1030	2016_1030_627_2	-1.971927552	L0404	2
2016	2040	1	2016_2040	2016_2040_627_1	-1.617779552	L0404	2
2016	2040	2	2016_2040	2016_2040_627_2	-0.130357949	L0404	4
2016	2050	1	2016_2050	2016_2050_627_1	-0.83865395	L0404	4
2016	2050	2	2016_2050	2016_2050_627_2	0.011301251	L0404	2
2016	3040	1	2016_3040	2016_3040_627_1	0.156624162	L0404	4
2016	1030	1	2016_1030	2016_1030_629_1	-0.964440638	L0405	3
2016	1030	2	2016_1030	2016_1030_629_2	-0.236849992	L0405	3
2016	2040	1	2016_2040	2016_2040_629_1	-1.030585243	L0405	2
2016	2040	2	2016_2040	2016_2040_629_2	-1.29516366	L0405	2
2016	2050	1	2016_2050	2016_2050_629_1	2.078211157	L0405	2
2016	2050	2	2016_2050	2016_2050_629_2	1.086042094	L0405	6
2016	1030	1	2016_1030	2016_1030_629_1	-0.964440638	L0406	3
2016	1030	2	2016_1030	2016_1030_629_2	-0.236849992	L0406	3
2016	2040	1	2016_2040	2016_2040_629_1	-1.030585243	L0406	2
2016	2040	2	2016_2040	2016_2040_629_2	-1.29516366	L0406	2
2016	2050	1	2016_2050	2016_2050_629_1	2.078211157	L0406	1
2016	2050	2	2016_2050	2016_2050_629_2	1.086042094	L0406	1
2016	3040	1	2016_3040	2016_3040_629_1	0.481112568	L0406	5
2016	3040	2	2016_3040	2016_3040_629_2	0.496128911	L0406	5
2016	1030	1	2016_1030	2016_1030_627_1	-1.405290751	L0407	4
2016	1030	2	2016_1030	2016_1030_627_2	-1.971927552	L0407	4
2016	2040	1	2016_2040	2016_2040_627_1	-1.617779552	L0407	2
2016	2040	2	2016_2040	2016_2040_627_2	-0.130357949	L0407	4
2016	2050	1	2016_2050	2016_2050_627_1	-0.83865395	L0407	2
2016	2050	2	2016_2050	2016_2050_627_2	0.011301251	L0407	2
2016	3040	1	2016_3040	2016_3040_627_1	0.156624162	L0407	4
2016	3040	2	2016_3040	2016_3040_627_2	0.223790052	L0407	4
2016	2040	1	2016_2040	2016_2040_631_1	-0.850602762	L0408	2
2016	2040	2	2016_2040	2016_2040_631_2	-1.247470388	L0408	2
2016	2050	1	2016_2050	2016_2050_631_1	0.075421697	L0408	4
2016	2050	2	2016_2050	2016_2050_631_2	1.067590761	L0408	5
2016	3040	1	2016_3040	2016_3040_631_1	0.075421697	L0408	4
2016	1030	1	2016_1030	2016_1030_629_1	-0.964440638	L0409	1
2016	1030	2	2016_1030	2016_1030_629_2	-0.236849992	L0409	3
2016	2040	1	2016_2040	2016_2040_629_1	-1.030585243	L0409	2
2016	2040	2	2016_2040	2016_2040_629_2	-1.29516366	L0409	2
2016	2050	1	2016_2050	2016_2050_629_1	2.078211157	L0409	6
2016	2050	2	2016_2050	2016_2050_629_2	1.086042094	L0409	2
2016	3040	1	2016_3040	2016_3040_629_1	0.481112568	L0409	4
2016	2040	1	2016_2040	2016_2040_631_1	-0.850602762	L0410	2
2016	2040	2	2016_2040	2016_2040_631_2	-1.247470388	L0410	2
2016	2050	1	2016_2050	2016_2050_631_1	0.075421697	L0410	3
2016	2050	2	2016_2050	2016_2050_631_2	1.067590761	L0410	5
2016	3040	1	2016_3040	2016_3040_631_1	0.075421697	L0410	4
2016	3040	2	2016_3040	2016_3040_631_2	0.217072148	L0410	5
2016	1030	1	2016_1030	2016_1030_629_1	-0.964440638	L0411	2
2016	1030	2	2016_1030	2016_1030_629_2	-0.236849992	L0411	4
2016	2040	1	2016_2040	2016_2040_629_1	-1.030585243	L0411	5
2016	2040	2	2016_2040	2016_2040_629_2	-1.29516366	L0411	2
2016	2050	1	2016_2050	2016_2050_629_1	2.078211157	L0411	4
2016	2050	2	2016_2050	2016_2050_629_2	1.086042094	L0411	3
2016	2040	1	2016_2040	2016_2040_632_1	-0.956361261	L0412	6
2016	2040	2	2016_2040	2016_2040_632_2	-0.17723566	L0412	6
2016	2050	1	2016_2050	2016_2050_632_1	-0.24806526	L0412	4
2016	2050	2	2016_2050	2016_2050_632_2	0.318571541	L0412	1
2016	2040	1	2016_2040	2016_2040_632_1	-0.956361261	L0413	2
2016	2040	2	2016_2040	2016_2040_632_2	-0.17723566	L0413	4
2016	2050	1	2016_2050	2016_2050_632_1	-0.24806526	L0413	1
2016	2050	2	2016_2050	2016_2050_632_2	0.318571541	L0413	1
2016	2040	1	2016_2040	2016_2040_633_1	-1.499250458	L0414	2
2016	2040	2	2016_2040	2016_2040_633_2	-1.270563879	L0414	2
2016	2050	1	2016_2050	2016_2050_633_1	-1.0418773	L0414	1
2016	2050	2	2016_2050	2016_2050_633_2	-0.432046421	L0414	2
2016	3040	1	2016_3040	2016_3040_633_1	0.906892269	L0414	5
2016	2040	1	2016_2040	2016_2040_634_1	-1.83248013	L0415	2
2016	2040	2	2016_2040	2016_2040_634_2	-2.007730244	L0415	3
2016	3040	2	2016_3040	2016_3040_634_2	-0.198993852	L0415	4
2016	2040	1	2016_2040	2016_2040_634_1	-1.83248013	L0416	2
2016	2040	2	2016_2040	2016_2040_634_2	-2.007730244	L0416	2
2016	3040	1	2016_3040	2016_3040_634_1	-0.363780152	L0416	6
2016	3040	2	2016_3040	2016_3040_634_2	-0.198993852	L0416	4
2016	2040	1	2016_2040	2016_2040_631_1	-0.850602762	L0417	6
2016	2040	2	2016_2040	2016_2040_631_2	-1.247470388	L0417	2
2016	2050	1	2016_2050	2016_2050_631_1	0.075421697	L0417	2
2016	2050	2	2016_2050	2016_2050_631_2	1.067590761	L0417	3
2016	3040	1	2016_3040	2016_3040_631_1	0.075421697	L0417	4
2016	2040	1	2016_2040	2016_2040_636_1	-0.855068058	L0418	2
2016	2040	2	2016_2040	2016_2040_636_2	-1.971804823	L0418	2
2016	2050	1	2016_2050	2016_2050_636_1	-2.033845754	L0418	1
2016	2050	2	2016_2050	2016_2050_636_2	-0.668945264	L0418	3
2016	3040	1	2016_3040	2016_3040_636_1	0.629074532	L0418	5
2016	2040	1	2016_2040	2016_2040_634_1	-1.83248013	L0419	2
2016	2040	2	2016_2040	2016_2040_634_2	-2.007730244	L0419	2
2016	3040	2	2016_3040	2016_3040_634_2	-0.198993852	L0419	5
2016	2040	1	2016_2040	2016_2040_639_1	-0.984543642	L0420	2
2016	2040	2	2016_2040	2016_2040_639_2	0.272203839	L0420	2
2016	2050	1	2016_2050	2016_2050_639_1	-0.256952995	L0420	4
2016	2050	2	2016_2050	2016_2050_639_2	0.801360673	L0420	1
2016	3040	1	2016_3040	2016_3040_639_1	0.219130487	L0420	4
2016	3040	2	2016_3040	2016_3040_639_2	0.265794814	L0420	5
2016	2040	1	2016_2040	2016_2040_648_1	-0.777052925	L0421	5
2016	2040	2	2016_2040	2016_2040_648_2	-1.025581745	L0421	2
2016	2050	1	2016_2050	2016_2050_648_1	-1.124993272	L0421	2
2016	2050	2	2016_2050	2016_2050_648_2	-0.627935634	L0421	6
2016	3040	2	2016_3040	2016_3040_648_2	0.476562069	L0421	3
2016	2040	1	2016_2040	2016_2040_648_1	-0.777052925	L0422	2
2016	2040	2	2016_2040	2016_2040_648_2	-1.025581745	L0422	4
2016	2050	1	2016_2050	2016_2050_648_1	-1.124993272	L0422	4
2016	2050	2	2016_2050	2016_2050_648_2	-0.627935634	L0422	2
2016	3040	1	2016_3040	2016_3040_648_1	0.834789803	L0422	4
2016	3040	2	2016_3040	2016_3040_648_2	0.476562069	L0422	6
2016	2040	1	2016_2040	2016_2040_644_1	-0.420217085	L0423	4
2016	2040	2	2016_2040	2016_2040_644_2	-0.155638668	L0423	2
2016	2050	1	2016_2050	2016_2050_644_1	0.108939749	L0423	5
2016	2050	2	2016_2050	2016_2050_644_2	-0.420217085	L0423	5
2016	3040	2	2016_3040	2016_3040_644_2	0.009091136	L0423	4
2016	24	1	2016_0024	2016_0024_605_1	0.179499128	L0424	4
2016	24	2	2016_0024	2016_0024_605_2	0.604093266	L0424	5
2016	120	1	2016_0120	2016_0120_605_1	-1.992290332	L0424	1
2016	120	2	2016_0120	2016_0120_605_2	-1.678456393	L0424	2
2016	402	1	2016_0402	2016_0402_605_1	-0.794899691	L0424	5
2016	402	2	2016_0402	2016_0402_605_2	-1.069674808	L0424	3
2016	1020	2	2016_1020	2016_1020_605_2	0.474468771	L0424	4
2016	1030	1	2016_1030	2016_1030_605_1	-1.626150737	L0424	4
2016	1140	1	2016_1140	2016_1140_605_1	-1.602961563	L0424	3
2016	1140	2	2016_1140	2016_1140_605_2	-1.469233767	L0424	2
2016	1020	1	2016_1020	2016_1020_616_1	1.140821821	L0425	5
2016	1020	2	2016_1020	2016_1020_616_2	1.19601436	L0425	5
2016	1030	1	2016_1030	2016_1030_616_1	1.251206898	L0425	5
2016	1030	2	2016_1030	2016_1030_616_2	1.25570809	L0425	6
2016	1140	1	2016_1140	2016_1140_616_1	-1.122072254	L0425	2
2016	1140	2	2016_1140	2016_1140_616_2	-1.122072254	L0425	3
2016	2040	1	2016_2040	2016_2040_616_1	-0.349376716	L0425	4
2016	2040	2	2016_2040	2016_2040_616_2	-1.398034946	L0425	2
2016	2050	1	2016_2050	2016_2050_616_1	-0.735724485	L0425	3
2016	2050	2	2016_2050	2016_2050_616_2	-0.57014687	L0425	2
2016	1020	1	2016_1020	2016_1020_620_1	0.550251581	L0426	6
2016	1020	2	2016_1020	2016_1020_620_2	0.417962372	L0426	5
2016	1030	1	2016_1030	2016_1030_620_1	0.351817768	L0426	5
2016	1030	2	2016_1030	2016_1030_620_2	0.087239351	L0426	6
2016	1140	1	2016_1140	2016_1140_620_1	-0.838785109	L0426	4
2016	2040	1	2016_2040	2016_2040_620_1	0.417962372	L0426	4
2016	2040	2	2016_2040	2016_2040_620_2	-0.838785109	L0426	2
2016	2050	1	2016_2050	2016_2050_620_1	-1.235652734	L0426	1
2016	2050	2	2016_2050	2016_2050_620_2	-1.103363526	L0426	3
2016	1030	1	2016_1030	2016_1030_622_1	0.445100237	L0427	5
2016	1030	2	2016_1030	2016_1030_622_2	0.312811029	L0427	4
2016	2040	1	2016_2040	2016_2040_622_1	0.114377216	L0427	5
2016	2040	2	2016_2040	2016_2040_622_2	0.312811029	L0427	4
2016	2050	1	2016_2050	2016_2050_622_1	-0.216345805	L0427	4
2016	2050	2	2016_2050	2016_2050_622_2	-0.414779618	L0427	2
2016	3040	1	2016_3040	2016_3040_622_1	0.246666425	L0427	5
2016	3040	2	2016_3040	2016_3040_622_2	0.104258702	L0427	4
2016	1030	1	2016_1030	2016_1030_622_1	0.445100237	L0428	4
2016	1030	2	2016_1030	2016_1030_622_2	0.312811029	L0428	3
2016	2040	1	2016_2040	2016_2040_622_1	0.114377216	L0428	2
2016	2040	2	2016_2040	2016_2040_622_2	0.312811029	L0428	2
2016	2050	1	2016_2050	2016_2050_622_1	-0.216345805	L0428	5
2016	2050	2	2016_2050	2016_2050_622_2	-0.414779618	L0428	3
2016	3040	1	2016_3040	2016_3040_622_1	0.246666425	L0428	4
2016	3040	2	2016_3040	2016_3040_622_2	0.104258702	L0428	4
2016	1030	1	2016_1030	2016_1030_622_1	0.445100237	L0429	5
2016	1030	2	2016_1030	2016_1030_622_2	0.312811029	L0429	4
2016	2040	1	2016_2040	2016_2040_622_1	0.114377216	L0429	2
2016	2040	2	2016_2040	2016_2040_622_2	0.312811029	L0429	4
2016	2050	1	2016_2050	2016_2050_622_1	-0.216345805	L0429	3
2016	2050	2	2016_2050	2016_2050_622_2	-0.414779618	L0429	2
2016	3040	1	2016_3040	2016_3040_622_1	0.246666425	L0429	4
2016	3040	2	2016_3040	2016_3040_622_2	0.104258702	L0429	4
2016	2040	1	2016_2040	2016_2040_626_1	0.319746413	L0430	6
2016	2040	2	2016_2040	2016_2040_626_2	0.62995107	L0430	2
2016	2050	1	2016_2050	2016_2050_626_1	-1.045154077	L0430	1
2016	2050	2	2016_2050	2016_2050_626_2	-1.479440597	L0430	1
2016	3040	1	2016_3040	2016_3040_626_1	0.090370286	L0430	4
2016	3040	2	2016_3040	2016_3040_626_2	-0.074735146	L0430	4
2016	1030	1	2016_1030	2016_1030_622_1	0.445100237	L0431	5
2016	1030	2	2016_1030	2016_1030_622_2	0.312811029	L0431	7
2016	2040	1	2016_2040	2016_2040_622_1	0.114377216	L0431	4
2016	2040	2	2016_2040	2016_2040_622_2	0.312811029	L0431	4
2016	2050	1	2016_2050	2016_2050_622_1	-0.216345805	L0431	3
2016	2050	2	2016_2050	2016_2050_622_2	-0.414779618	L0431	5
2016	3040	1	2016_3040	2016_3040_622_1	0.246666425	L0431	4
2016	3040	2	2016_3040	2016_3040_622_2	0.104258702	L0431	4
2016	1030	1	2016_1030	2016_1030_624_1	0.695808695	L0432	5
2016	1030	2	2016_1030	2016_1030_624_2	-0.16046398	L0432	3
2016	1050	1	2016_1050	2016_1050_624_1	-0.62708339	L0432	4
2016	1050	2	2016_1050	2016_1050_624_2	0.166651861	L0432	4
2016	2040	1	2016_2040	2016_2040_624_1	-0.097926556	L0432	5
2016	2040	2	2016_2040	2016_2040_624_2	1.026531716	L0432	5
2016	2050	1	2016_2050	2016_2050_624_1	-1.156240224	L0432	2
2016	2050	2	2016_2050	2016_2050_624_2	-0.759372599	L0432	5
2016	3040	1	2016_3040	2016_3040_624_1	0.656309612	L0432	4
2016	3040	2	2016_3040	2016_3040_624_2	0.994765009	L0432	5
2016	1030	1	2016_1030	2016_1030_624_1	0.695808695	L0433	4
2016	1030	2	2016_1030	2016_1030_624_2	-0.16046398	L0433	3
2016	1050	1	2016_1050	2016_1050_624_1	-0.62708339	L0433	2
2016	1050	2	2016_1050	2016_1050_624_2	0.166651861	L0433	4
2016	2040	1	2016_2040	2016_2040_624_1	-0.097926556	L0433	2
2016	2040	2	2016_2040	2016_2040_624_2	1.026531716	L0433	2
2016	2050	1	2016_2050	2016_2050_624_1	-1.156240224	L0433	1
2016	2050	2	2016_2050	2016_2050_624_2	-0.759372599	L0433	4
2016	3040	1	2016_3040	2016_3040_624_1	0.656309612	L0433	4
2016	1030	1	2016_1030	2016_1030_624_1	0.695808695	L0434	6
2016	1030	2	2016_1030	2016_1030_624_2	-0.16046398	L0434	5
2016	1050	1	2016_1050	2016_1050_624_1	-0.62708339	L0434	3
2016	1050	2	2016_1050	2016_1050_624_2	0.166651861	L0434	4
2016	2040	1	2016_2040	2016_2040_624_1	-0.097926556	L0434	2
2016	2040	2	2016_2040	2016_2040_624_2	1.026531716	L0434	6
2016	2050	1	2016_2050	2016_2050_624_1	-1.156240224	L0434	1
2016	2050	2	2016_2050	2016_2050_624_2	-0.759372599	L0434	4
2016	3040	1	2016_3040	2016_3040_624_1	0.656309612	L0434	6
2016	3040	2	2016_3040	2016_3040_624_2	0.994765009	L0434	5
2016	1030	1	2016_1030	2016_1030_624_1	0.695808695	L0435	2
2016	1030	2	2016_1030	2016_1030_624_2	-0.16046398	L0435	4
2016	1050	1	2016_1050	2016_1050_624_1	-0.62708339	L0435	3
2016	1050	2	2016_1050	2016_1050_624_2	0.166651861	L0435	3
2016	2040	1	2016_2040	2016_2040_624_1	-0.097926556	L0435	2
2016	2040	2	2016_2040	2016_2040_624_2	1.026531716	L0435	2
2016	2050	1	2016_2050	2016_2050_624_1	-1.156240224	L0435	1
2016	2050	2	2016_2050	2016_2050_624_2	-0.759372599	L0435	1
2016	3040	1	2016_3040	2016_3040_624_1	0.656309612	L0435	4
2016	3040	2	2016_3040	2016_3040_624_2	0.994765009	L0435	6
2016	2040	1	2016_2040	2016_2040_626_1	0.319746413	L0436	5
2016	2040	2	2016_2040	2016_2040_626_2	0.62995107	L0436	4
2016	2050	1	2016_2050	2016_2050_626_1	-1.045154077	L0436	2
2016	2050	2	2016_2050	2016_2050_626_2	-1.479440597	L0436	1
2016	3040	1	2016_3040	2016_3040_626_1	0.090370286	L0436	4
2016	3040	2	2016_3040	2016_3040_626_2	-0.074735146	L0436	4
2016	2040	1	2016_2040	2016_2040_626_1	0.319746413	L0437	2
2016	2040	2	2016_2040	2016_2040_626_2	0.62995107	L0437	6
2016	2050	1	2016_2050	2016_2050_626_1	-1.045154077	L0437	3
2016	2050	2	2016_2050	2016_2050_626_2	-1.479440597	L0437	3
2016	3040	1	2016_3040	2016_3040_626_1	0.090370286	L0437	4
2016	3040	2	2016_3040	2016_3040_626_2	-0.074735146	L0437	4
2016	2040	1	2016_2040	2016_2040_634_1	-1.83248013	L0438	3
2016	2040	2	2016_2040	2016_2040_634_2	-2.007730244	L0438	2
2016	3040	1	2016_3040	2016_3040_634_1	-0.363780152	L0438	4
2016	3040	2	2016_3040	2016_3040_634_2	-0.198993852	L0438	2
2016	1030	1	2016_1030	2016_1030_624_1	0.695808695	L0439	5
2016	1030	2	2016_1030	2016_1030_624_2	-0.16046398	L0439	4
2016	1050	1	2016_1050	2016_1050_624_1	-0.62708339	L0439	2
2016	1050	2	2016_1050	2016_1050_624_2	0.166651861	L0439	3
2016	2040	1	2016_2040	2016_2040_624_1	-0.097926556	L0439	2
2016	2040	2	2016_2040	2016_2040_624_2	1.026531716	L0439	4
2016	2050	1	2016_2050	2016_2050_624_1	-1.156240224	L0439	1
2016	2050	2	2016_2050	2016_2050_624_2	-0.759372599	L0439	4
2016	3040	1	2016_3040	2016_3040_624_1	0.656309612	L0439	4
2016	2040	1	2016_2040	2016_2040_626_1	0.319746413	L0440	5
2016	2040	2	2016_2040	2016_2040_626_2	0.62995107	L0440	2
2016	2050	1	2016_2050	2016_2050_626_1	-1.045154077	L0440	5
2016	2050	2	2016_2050	2016_2050_626_2	-1.479440597	L0440	3
2016	3040	1	2016_3040	2016_3040_626_1	0.090370286	L0440	5
2016	3040	2	2016_3040	2016_3040_626_2	-0.074735146	L0440	4
2016	1030	1	2016_1030	2016_1030_627_1	-1.405290751	L0441	4
2016	1030	2	2016_1030	2016_1030_627_2	-1.971927552	L0441	2
2016	2040	1	2016_2040	2016_2040_627_1	-1.617779552	L0441	2
2016	2040	2	2016_2040	2016_2040_627_2	-0.130357949	L0441	4
2016	2050	1	2016_2050	2016_2050_627_1	-0.83865395	L0441	5
2016	2050	2	2016_2050	2016_2050_627_2	0.011301251	L0441	6
2016	3040	1	2016_3040	2016_3040_627_1	0.156624162	L0441	4
2016	3040	2	2016_3040	2016_3040_627_2	0.223790052	L0441	5
2016	24	1	2016_0024	2016_0024_605_1	0.179499128	L0442	6
2016	24	2	2016_0024	2016_0024_605_2	0.604093266	L0442	5
2016	120	1	2016_0120	2016_0120_605_1	-1.992290332	L0442	3
2016	120	2	2016_0120	2016_0120_605_2	-1.678456393	L0442	3
2016	402	1	2016_0402	2016_0402_605_1	-0.794899691	L0442	5
2016	402	2	2016_0402	2016_0402_605_2	-1.069674808	L0442	5
2016	1020	2	2016_1020	2016_1020_605_2	0.474468771	L0442	5
2016	1030	1	2016_1030	2016_1030_605_1	-1.626150737	L0442	7
2016	1140	1	2016_1140	2016_1140_605_1	-1.602961563	L0442	4
2016	1140	2	2016_1140	2016_1140_605_2	-1.469233767	L0442	5
2016	2040	1	2016_2040	2016_2040_650_1	-0.003067755	L0443	4
2016	2040	2	2016_2040	2016_2040_650_2	-0.782193357	L0443	7
2016	2050	1	2016_2050	2016_2050_650_1	-0.073897356	L0443	3
2016	2050	2	2016_2050	2016_2050_650_2	-0.215556556	L0443	4
2016	3040	1	2016_3040	2016_3040_650_1	0.347429516	L0443	5
2016	3040	2	2016_3040	2016_3040_650_2	0.388366326	L0443	5
2016	2040	1	2016_2040	2016_2040_660_1	0.183505668	L0444	8
2016	2040	2	2016_2040	2016_2040_660_2	0.282335609	L0444	7
2016	2050	1	2016_2050	2016_2050_660_1	-0.409473977	L0444	4
2016	2050	2	2016_2050	2016_2050_660_2	0.282335609	L0444	3
2016	3040	1	2016_3040	2016_3040_660_1	0.38116555	L0444	5
2016	2040	1	2016_2040	2016_2040_655_1	-0.498778475	L0445	3
2016	2040	2	2016_2040	2016_2040_655_2	-0.575007334	L0445	2
2016	2050	1	2016_2050	2016_2050_655_1	-0.956151633	L0445	4
2016	2050	2	2016_2050	2016_2050_655_2	-0.193863035	L0445	3
2016	3040	1	2016_3040	2016_3040_655_1	-0.270091895	L0445	4
2016	3040	2	2016_3040	2016_3040_655_2	-0.56369672	L0445	5
2016	2040	1	2016_2040	2016_2040_655_1	-0.498778475	L0446	2
2016	2040	2	2016_2040	2016_2040_655_2	-0.575007334	L0446	2
2016	2050	1	2016_2050	2016_2050_655_1	-0.956151633	L0446	3
2016	2050	2	2016_2050	2016_2050_655_2	-0.193863035	L0446	5
2016	3040	1	2016_3040	2016_3040_655_1	-0.270091895	L0446	4
2016	3040	2	2016_3040	2016_3040_655_2	-0.56369672	L0446	4
2016	2040	1	2016_2040	2016_2040_318_1	-0.781240329	L0447	8
2016	2040	1	2016_2040	2016_2040_318_1	-0.781240329	L0448	7
2016	2040	1	2016_2040	2016_2040_318_1	-0.781240329	L0449	7
2016	2040	1	2016_2040	2016_2040_316_1	-1.000577268	L0450	7
2016	2040	1	2016_2040	2016_2040_302_1	-0.814240094	L0451	7
2016	2040	1	2016_2040	2016_2040_302_1	-0.814240094	L0452	8
2016	2040	1	2016_2040	2016_2040_317_1	0.380942713	L0453	7
2016	2040	1	2016_2040	2016_2040_317_1	0.380942713	L0454	7
2016	2040	1	2016_2040	2016_2040_318_1	-0.781240329	L0455	7
2016	2040	1	2016_2040	2016_2040_318_1	-0.781240329	L0456	8
2016	2040	1	2016_2040	2016_2040_318_1	-0.781240329	L0457	8
2016	2040	1	2016_2040	2016_2040_318_1	-0.781240329	L0458	7
2016	2040	1	2016_2040	2016_2040_316_1	-1.000577268	L0459	7
2014	24	1	2014_0024	2014_0024_301_1	1.097212395	L0460	5
2014	24	2	2014_0024	2014_0024_301_2	1.229146513	L0460	4
2015	2	1	2015_0002	2015_0002_600_1	-0.723317407	L0460	3
2015	2	2	2015_0002	2015_0002_600_2	-0.428474782	L0460	3
2015	402	1	2015_0402	2015_0402_600_1	0.346038474	L0460	6
2015	402	2	2015_0402	2015_0402_600_2	0.988622225	L0460	6
2015	1020	1	2015_1020	2015_1020_600_1	-0.244342756	L0460	3
2015	1020	2	2015_1020	2015_1020_600_2	-0.086748695	L0460	5
2015	1050	1	2015_1050	2015_1050_600_1	-0.880712323	L0460	5
2015	1050	2	2015_1050	2015_1050_600_2	-0.939129028	L0460	3
2015	1140	1	2015_1140	2015_1140_600_1	-1.348045961	L0460	1
2015	1140	2	2015_1140	2015_1140_600_2	-1.873796302	L0460	4
2014	24	1	2014_0024	2014_0024_305_1	0.860290427	L0461	7
2014	24	2	2014_0024	2014_0024_305_2	0.969958896	L0461	7
2014	24	1	2014_0024	2014_0024_305_1	0.860290427	L0462	6
2014	24	2	2014_0024	2014_0024_305_2	0.969958896	L0462	7
2015	2	1	2015_0002	2015_0002_305_1	-0.227392719	L0463	4
2015	2	2	2015_0002	2015_0002_305_2	1.335598416	L0463	7
2015	402	1	2015_0402	2015_0402_305_1	1.140224524	L0463	5
2015	402	2	2015_0402	2015_0402_305_2	0.944850632	L0463	5
2015	2	1	2015_0002	2015_0002_307_1	0.163355065	L0464	3
2015	2	2	2015_0002	2015_0002_307_2	0.163355065	L0464	8
2015	402	1	2015_0402	2015_0402_307_1	0.11256566	L0464	4
2015	402	2	2015_0402	2015_0402_307_2	0.11256566	L0464	4
2015	2	1	2015_0002	2015_0002_307_1	0.163355065	L0465	4
2015	2	2	2015_0002	2015_0002_307_2	0.163355065	L0465	7
2015	402	1	2015_0402	2015_0402_307_1	0.11256566	L0465	5
2015	402	2	2015_0402	2015_0402_307_2	0.11256566	L0465	5
2015	2	1	2015_0002	2015_0002_307_1	0.163355065	L0466	3
2015	2	2	2015_0002	2015_0002_307_2	0.163355065	L0466	7
2015	402	2	2015_0402	2015_0402_307_2	0.11256566	L0466	5
2015	2	1	2015_0002	2015_0002_307_1	0.163355065	L0467	3
2015	2	2	2015_0002	2015_0002_307_2	0.163355065	L0467	7
2015	402	1	2015_0402	2015_0402_307_1	0.11256566	L0467	4
2015	402	2	2015_0402	2015_0402_307_2	0.11256566	L0467	4
2015	2	1	2015_0002	2015_0002_307_1	0.163355065	L0468	7
2015	2	2	2015_0002	2015_0002_307_2	0.163355065	L0468	7
2015	402	1	2015_0402	2015_0402_307_1	0.11256566	L0468	4
2015	402	2	2015_0402	2015_0402_307_2	0.11256566	L0468	4
2015	2	1	2015_0002	2015_0002_305_1	-0.227392719	L0469	7
2015	2	2	2015_0002	2015_0002_305_2	1.335598416	L0469	7
2015	402	1	2015_0402	2015_0402_305_1	1.140224524	L0469	6
2015	402	2	2015_0402	2015_0402_305_2	0.944850632	L0469	6
2015	2	1	2015_0002	2015_0002_E04_1	0.185668558	L0470	7
2015	2	2	2015_0002	2015_0002_E04_2	-0.009705334	L0470	6
2015	402	1	2015_0402	2015_0402_E04_1	0.771790233	L0470	6
2015	402	2	2015_0402	2015_0402_E04_2	0.576416341	L0470	5
2015	2	1	2015_0002	2015_0002_E02_1	-0.009705334	L0471	4
2015	2	2	2015_0002	2015_0002_E02_2	-0.400453118	L0471	3
2015	402	1	2015_0402	2015_0402_E02_1	0.771790233	L0471	5
2015	402	2	2015_0402	2015_0402_E02_2	0.576416341	L0471	6
2016	24	1	2016_0024	2016_0024_401_1	-1.250450925	L0471	3
2016	24	2	2016_0024	2016_0024_401_2	-0.407563836	L0471	6
2016	402	1	2016_0402	2016_0402_401_1	-0.548045017	L0471	7
2016	402	2	2016_0402	2016_0402_401_2	0.836178391	L0471	4
2015	2	1	2015_0002	2015_0002_E04_1	0.185668558	L0472	5
2015	2	2	2015_0002	2015_0002_E04_2	-0.009705334	L0472	7
2015	402	1	2015_0402	2015_0402_E04_1	0.771790233	L0472	4
2015	402	2	2015_0402	2015_0402_E04_2	0.576416341	L0472	5
2015	2	1	2015_0002	2015_0002_E04_1	0.185668558	L0473	6
[truncated: 2,172 more rows]
